# Supplementary material for: A method for modelling polymer electrolyte decomposition during the Li-nucleation process in Li-metal batteries
Source: Sci Rep. 2023 Jun 4;13:9060. doi: 10.1038/s41598-023-36271-5 (PMC10239748; doi:10.1038/s41598-023-36271-5)
Supplement: Supplementary file 2 — Supplementary Information 2. [file 41598_2023_36271_MOESM2_ESM.xlsx]

## Sheet: Fig. 1a
Time (fs)	Relative Energy (eV)
1	83.8794
2	82.2337
3	82.8857
4	84.5199
5	84.9936
6	84.116
7	82.9938
8	82.6167
9	83.353
10	84.3655
11	84.1966
12	82.8242
13	81.8359
14	82.5709
15	84.51
16	85.902
17	85.9057
18	85.1418
19	84.721
20	85.122
21	85.6382
22	84.9413
23	82.8321
24	80.7626
25	80.2512
26	81.2542
27	82.3331
28	82.5812
29	82.3943
30	82.7499
31	83.9552
32	85.163
33	85.1538
34	83.7854
35	82.2762
36	81.7367
37	81.9461
38	82.1527
39	81.9437
40	81.5085
41	81.5391
42	82.2903
43	83.1996
44	83.2836
45	82.2364
46	81.0939
47	80.9299
48	81.383
49	81.471
50	80.9448
51	80.1716
52	79.8979
53	80.441
54	81.2268
55	81.3453
56	80.3716
57	79.1871
58	79.0918
59	80.0382
60	80.7943
61	80.7625
62	80.3794
63	80.2188
64	80.72
65	81.615
66	82.0378
67	81.3444
68	80.0255
69	79.3773
70	79.8971
71	80.7782
72	80.9998
73	80.7716
74	80.8432
75	81.4104
76	82.3872
77	83.3471
78	83.5994
79	82.9896
80	82.32
81	82.3458
82	82.8534
83	83.0591
84	82.6264
85	82.0837
86	81.7947
87	81.7905
88	82.0301
89	82.0779
90	81.5566
91	80.793
92	80.6336
93	81.2599
94	82.1602
95	82.7011
96	82.6927
97	82.7687
98	83.3208
99	83.8094
100	83.7771
101	83.2653
102	82.4233
103	81.7112
104	81.5438
105	81.7056
106	81.8327
107	81.5321
108	81.1014
109	81.3205
110	81.9148
111	82.1717
112	82.0189
113	81.6556
114	81.4953
115	81.8687
116	82.4464
117	82.7798
118	82.5488
119	81.9042
120	81.698
121	82.1034
122	82.3457
123	81.9697
124	81.2458
125	80.8926
126	81.3375
127	82.2069
128	82.959
129	83.3638
130	83.2844
131	83.227
132	83.8062
133	84.519
134	84.3838
135	83.4606
136	82.7876
137	82.9343
138	83.4859
139	83.8393
140	83.8063
141	83.4917
142	83.2535
143	83.6152
144	84.4833
145	84.842
146	84.0017
147	82.9337
148	82.6511
149	82.9493
150	83.157
151	82.8484
152	82.1802
153	81.6276
154	81.6259
155	82.1973
156	82.7769
157	82.5526
158	81.663
159	81.2409
160	81.555
161	81.9816
162	81.9668
163	81.6543
164	81.457
165	81.4822
166	81.6038
167	81.5749
168	81.3065
169	80.9187
170	80.2922
171	79.7199
172	79.5672
173	79.5246
174	79.3938
175	79.4575
176	79.8246
177	80.2886
178	80.591
179	80.6129
180	80.6814
181	80.7794
182	80.4863
183	80.0666
184	79.6719
185	79.2927
186	79.1927
187	79.4157
188	79.6779
189	79.7475
190	79.6521
191	79.8041
192	80.3008
193	80.5988
194	80.3859
195	80.016
196	79.8184
197	79.9336
198	80.285
199	80.5676
200	80.5334
201	80.2485
202	79.9889
203	79.9215
204	80.0035
205	79.8477
206	79.2948
207	78.8411
208	78.6209
209	78.5359
210	78.6464
211	78.7904
212	78.7221
213	78.6457
214	78.8448
215	79.2603
216	79.633
217	79.6548
218	79.4536
219	79.3549
220	79.3087
221	79.1516
222	78.9824
223	78.898
224	78.7938
225	78.6758
226	78.7014
227	78.9461
228	79.3207
229	79.6128
230	79.8754
231	80.1807
232	80.2215
233	80.1498
234	80.2568
235	80.3365
236	80.1589
237	79.813
238	79.5453
239	79.5305
240	79.7568
241	79.9339
242	80.1239
243	80.4223
244	80.8247
245	81.3396
246	81.6901
247	81.7269
248	81.5874
249	81.2687
250	80.8183
251	80.6699
252	80.9206
253	80.9309
254	80.6057
255	80.4239
256	80.5922
257	80.9871
258	81.3346
259	81.4148
260	81.1568
261	80.6777
262	80.3386
263	80.4337
264	80.9414
265	81.2374
266	80.8389
267	80.3322
268	80.227
269	80.4505
270	80.5974
271	80.3705
272	79.8678
273	79.3761
274	79.2126
275	79.6605
276	80.4671
277	80.7368
278	80.3942
279	80.356
280	80.8668
281	81.3557
282	81.3267
283	80.8453
284	80.2976
285	80.0108
286	80.1073
287	80.479
288	80.829
289	80.6313
290	80.2366
291	80.3407
292	80.652
293	80.7841
294	80.7642
295	80.7065
296	80.6568
297	80.7063
298	80.7922
299	80.868
300	80.9706
301	80.8809
302	80.7362
303	80.7918
304	80.7651
305	80.5325
306	80.3031
307	80.2608
308	80.435
309	80.594
310	80.3383
311	79.901
312	80.0357
313	80.6551
314	81.0607
315	81.0472
316	80.7172
317	80.527
318	80.8402
319	81.4733
320	81.85
321	81.5409
322	80.8114
323	80.5032
324	81.0405
325	81.7322
326	81.5724
327	80.8883
328	80.5103
329	80.8313
330	81.5779
331	82.0588
332	81.8172
333	81.0587
334	80.6478
335	81.0398
336	81.8807
337	82.3426
338	81.6798
339	80.8745
340	81.0493
341	81.946
342	82.6726
343	82.4841
344	81.4243
345	80.621
346	80.7113
347	81.1519
348	81.3114
349	80.8844
350	80.0232
351	79.8661
352	80.91
353	82.0985
354	82.223
355	81.317
356	80.5675
357	80.676
358	81.117
359	81.1277
360	80.5197
361	79.7296
362	79.2715
363	79.7163
364	80.8144
365	81.2871
366	80.7137
367	80.0546
368	80.1776
369	80.8615
370	81.3027
371	80.9188
372	79.9707
373	79.3436
374	79.4792
375	80.2442
376	80.6386
377	80.1518
378	79.6264
379	79.8593
380	80.753
381	81.5636
382	81.5776
383	80.8427
384	80.3593
385	80.9196
386	81.9273
387	82.286
388	81.6861
389	80.9418
390	80.8295
391	81.3006
392	81.6785
393	81.3882
394	80.417
395	79.5409
396	79.7221
397	80.945
398	81.9281
399	81.7856
400	81.2702
401	81.3126
402	81.9198
403	82.48
404	82.4698
405	81.6586
406	80.4236
407	79.7544
408	80.2366
409	81.2288
410	81.2923
411	80.5895
412	80.3868
413	80.9754
414	81.7571
415	82.1719
416	81.8853
417	81.0096
418	80.4434
419	80.8104
420	81.702
421	81.8668
422	81.1203
423	80.709
424	81.1223
425	81.804
426	82.1284
427	81.7466
428	80.7376
429	79.852
430	79.7036
431	80.1995
432	80.5016
433	80.0073
434	79.4325
435	79.6557
436	80.5213
437	81.2155
438	81.0843
439	80.142
440	79.2435
441	79.1602
442	79.7221
443	80.0318
444	79.5993
445	78.8638
446	78.79
447	79.818
448	81.1041
449	81.4626
450	80.7941
451	80.1047
452	80.0968
453	80.5347
454	80.5361
455	79.7212
456	78.5844
457	77.8949
458	78.3496
459	79.571
460	80.2868
461	80.0344
462	79.713
463	80.2111
464	81.3463
465	82.1368
466	81.9232
467	81.136
468	80.4646
469	80.4225
470	80.9515
471	81.1591
472	80.6095
473	79.841
474	79.7719
475	80.6151
476	81.6824
477	82.0825
478	81.8459
479	81.8222
480	82.3132
481	82.9393
482	83.076
483	82.518
484	81.8772
485	81.712
486	82.0373
487	82.427
488	82.382
489	81.9348
490	81.7108
491	82.0758
492	82.5856
493	82.6184
494	82.0003
495	81.4121
496	81.4563
497	81.9447
498	82.302
499	82.1365
500	81.6664
501	81.4269
502	81.788
503	82.4604
504	82.5303
505	81.9093
506	81.3502
507	81.3279
508	81.6547
509	82.0581
510	82.2137
511	81.911
512	81.4778
513	81.4623
514	82.0471
515	82.5395
516	82.2853
517	81.8378
518	81.7207
519	81.7095
520	81.658
521	81.5829
522	81.371
523	81.112
524	81.0743
525	81.546
526	82.3291
527	82.7282
528	82.8984
529	83.3328
530	83.6569
531	83.579
532	83.2076
533	82.5711
534	81.7979
535	81.1667
536	80.7791
537	80.6446
538	80.654
539	80.7678
540	81.2358
541	81.9821
542	82.6905
543	83.2499
544	83.5477
545	83.5509
546	83.3943
547	83.1287
548	82.7733
549	82.3307
550	81.7085
551	81.0984
552	80.8148
553	80.8405
554	81.003
555	81.1252
556	81.1945
557	81.3905
558	81.7769
559	82.3141
560	82.9333
561	83.4226
562	83.5267
563	83.4605
564	83.5305
565	83.6829
566	83.6242
567	83.1467
568	82.4673
569	81.9955
570	81.9157
571	82.0603
572	82.3819
573	82.7807
574	82.9061
575	82.8703
576	83.1917
577	83.8214
578	84.2078
579	83.9531
580	83.3372
581	83.1409
582	83.3496
583	83.3866
584	83.1924
585	82.9607
586	82.6883
587	82.4079
588	82.2888
589	82.3523
590	82.3467
591	81.986
592	81.7425
593	82.0806
594	82.3409
595	82.2506
596	82.2394
597	82.4316
598	82.4824
599	82.1863
600	81.7406
601	81.3356
602	80.909
603	80.5614
604	80.629
605	80.7204
606	80.4024
607	80.102
608	80.2582
609	80.8382
610	81.2862
611	81.1658
612	80.6162
613	79.9702
614	79.6139
615	79.7416
616	79.8209
617	79.3488
618	78.7124
619	78.5719
620	79.1128
621	79.953
622	80.5001
623	80.6049
624	80.4412
625	80.2885
626	80.3568
627	80.573
628	80.5559
629	80.0923
630	79.6076
631	79.4789
632	79.7084
633	80.0179
634	80.2831
635	80.4973
636	80.5554
637	80.3821
638	80.2428
639	80.6042
640	81.0621
641	80.9865
642	80.7435
643	80.8231
644	81.0701
645	81.22
646	81.2678
647	81.2807
648	81.0373
649	80.4448
650	80.2306
651	80.6179
652	80.6895
653	80.2687
654	80.1595
655	80.5431
656	81.0481
657	81.3893
658	81.4988
659	81.348
660	80.9313
661	80.6584
662	80.9078
663	81.1252
664	80.6661
665	80.0778
666	80.1866
667	80.8902
668	81.5334
669	81.6275
670	81.1876
671	80.696
672	80.6993
673	81.2106
674	81.5252
675	81.0693
676	80.3173
677	80.2189
678	80.8682
679	81.5026
680	81.6239
681	81.1927
682	80.5694
683	80.4737
684	81.0815
685	81.6431
686	81.3501
687	80.5035
688	80.2244
689	80.9236
690	81.7853
691	82.1327
692	81.8852
693	81.2085
694	80.838
695	81.1857
696	81.6076
697	81.2224
698	80.3264
699	80.0458
700	80.768
701	81.6399
702	82.0716
703	82.195
704	81.916
705	81.4916
706	81.4777
707	81.7418
708	81.5644
709	80.7521
710	80.1214
711	80.312
712	80.717
713	80.8381
714	80.8728
715	80.765
716	80.6497
717	80.866
718	81.2129
719	81.1958
720	80.7846
721	80.5057
722	80.708
723	80.9185
724	80.7327
725	80.4662
726	80.2515
727	80.1472
728	80.2691
729	80.4218
730	80.3524
731	80.1606
732	80.1719
733	80.5336
734	80.8793
735	80.7436
736	80.2666
737	79.8447
738	79.7227
739	79.7905
740	79.6164
741	79.12
742	78.8219
743	79.1134
744	79.8229
745	80.4664
746	80.6781
747	80.3671
748	79.9221
749	79.8771
750	80.1003
751	80.0203
752	79.496
753	78.9706
754	78.8889
755	79.3076
756	79.9882
757	80.5347
758	80.5519
759	80.2209
760	80.1995
761	80.5124
762	80.6159
763	80.2744
764	79.7202
765	79.3587
766	79.4226
767	79.9576
768	80.7691
769	81.1993
770	81.0162
771	80.9497
772	81.2811
773	81.5504
774	81.4483
775	81.0885
776	80.6095
777	80.181
778	80.2092
779	80.7311
780	81.1397
781	81.1043
782	81.236
783	81.7779
784	82.2561
785	82.4136
786	82.3282
787	81.9419
788	81.2951
789	80.9062
790	81.0647
791	81.2461
792	81.0115
793	80.9172
794	81.3468
795	81.8334
796	81.988
797	81.8871
798	81.5458
799	80.8917
800	80.311
801	80.2674
802	80.3292
803	79.922
804	79.498
805	79.6315
806	80.1652
807	80.6454
808	80.8883
809	80.9054
810	80.6288
811	80.2255
812	80.1677
813	80.3398
814	80.1857
815	79.7933
816	79.6125
817	79.63
818	79.7633
819	80.0889
820	80.5202
821	80.7552
822	80.6842
823	80.6765
824	80.8585
825	80.9684
826	80.9673
827	80.8263
828	80.393
829	79.7957
830	79.5223
831	79.7306
832	79.9463
833	79.8671
834	79.9025
835	80.2759
836	80.5953
837	80.8854
838	81.4356
839	81.9153
840	81.6823
841	80.953
842	80.4988
843	80.325
844	80.0274
845	79.6879
846	79.5784
847	79.6247
848	79.7934
849	80.2378
850	80.7829
851	80.9892
852	80.9283
853	80.85
854	80.5143
855	79.9826
856	79.6237
857	79.5035
858	79.3616
859	79.0015
860	78.7784
861	78.9979
862	79.3816
863	79.6746
864	79.9119
865	79.8249
866	79.3895
867	79.2607
868	79.6472
869	79.9686
870	79.7023
871	79.2065
872	79.1345
873	79.5003
874	80.0003
875	80.2943
876	80.0911
877	79.6591
878	79.5135
879	79.7938
880	80.2939
881	80.6302
882	80.4304
883	80.0878
884	80.2042
885	80.8228
886	81.3552
887	81.2365
888	80.7105
889	80.3536
890	80.2123
891	80.2313
892	80.5787
893	80.7871
894	80.3995
895	80.0272
896	80.2701
897	80.7966
898	81.0136
899	81.0024
900	80.9426
901	80.7569
902	80.4886
903	80.5298
904	80.9068
905	80.97
906	80.7238
907	80.6621
908	80.7528
909	80.8468
910	81.115
911	81.4196
912	81.1729
913	80.3801
914	80.0481
915	80.5741
916	80.9253
917	80.6683
918	80.3714
919	80.2076
920	80.2595
921	80.7889
922	81.5354
923	81.701
924	80.9514
925	80.3272
926	80.9081
927	81.9593
928	82.1861
929	81.7213
930	81.1757
931	81.0046
932	81.5264
933	82.3935
934	82.5926
935	81.5541
936	80.3566
937	80.4627
938	81.6549
939	82.3855
940	82.0676
941	81.3538
942	81.1834
943	81.9286
944	83.1048
945	83.6131
946	82.7161
947	81.3238
948	80.9644
949	81.698
950	82.2469
951	81.7694
952	80.7163
953	80.0625
954	80.3318
955	81.246
956	81.8762
957	81.4392
958	80.4247
959	80.1257
960	80.6984
961	81.0542
962	80.4912
963	79.5736
964	79.213
965	79.6342
966	80.4902
967	81.0896
968	80.9827
969	80.5036
970	80.412
971	80.9643
972	81.3709
973	80.8151
974	79.7027
975	79.1592
976	79.3493
977	79.7508
978	79.9341
979	79.78
980	79.6298
981	79.7683
982	80.359
983	81.0137
984	80.9121
985	80.1492
986	79.7944
987	80.2556
988	80.8117
989	80.7304
990	80.1459
991	79.7731
992	79.8557
993	80.3154
994	80.745
995	80.5633
996	79.9158
997	79.629
998	80.1678
999	81.0665
1000	81.4831
1001	81.2221
1002	80.967
1003	81.1885
1004	81.6775
1005	81.9238
1006	81.578
1007	80.9504
1008	80.5824
1009	80.6984
1010	81.0794
1011	81.3265
1012	81.2911
1013	81.2148
1014	81.4167
1015	81.9077
1016	82.362
1017	82.2774
1018	81.8314
1019	81.5989
1020	81.6717
1021	81.8213
1022	81.9054
1023	82.0014
1024	82.1047
1025	82.1698
1026	82.3071
1027	82.4927
1028	82.361
1029	82.0164
1030	81.9323
1031	82.0369
1032	82.0054
1033	81.8141
1034	81.6749
1035	81.6219
1036	81.5786
1037	81.6215
1038	81.5818
1039	81.1544
1040	80.5655
1041	80.4128
1042	80.6911
1043	80.8388
1044	80.7603
1045	80.8114
1046	81.1133
1047	81.3786
1048	81.5294
1049	81.4243
1050	80.8134
1051	80.0456
1052	79.6275
1053	79.563
1054	79.4619
1055	79.2567
1056	79.3403
1057	79.9645
1058	80.761
1059	81.4258
1060	81.97
1061	82.1438
1062	81.8835
1063	81.5952
1064	81.4846
1065	81.2817
1066	80.7859
1067	80.3971
1068	80.6219
1069	81.2832
1070	81.8007
1071	82.0555
1072	82.3834
1073	82.7106
1074	82.7584
1075	82.7067
1076	82.5292
1077	81.9245
1078	81.1483
1079	80.9749
1080	81.5312
1081	82.014
1082	81.9299
1083	81.9106
1084	82.379
1085	82.843
1086	82.9735
1087	82.9011
1088	82.4707
1089	81.6152
1090	80.9366
1091	80.9441
1092	81.2559
1093	81.2015
1094	80.9613
1095	80.9425
1096	81.0616
1097	81.2557
1098	81.399
1099	81.1985
1100	80.6003
1101	79.9861
1102	79.8555
1103	80.1064
1104	80.2117
1105	80.0757
1106	79.9438
1107	79.8441
1108	79.8923
1109	80.2229
1110	80.4216
1111	80.0867
1112	79.5323
1113	79.3572
1114	79.5503
1115	79.7158
1116	79.6982
1117	79.5511
1118	79.3971
1119	79.4163
1120	79.7601
1121	80.2677
1122	80.5262
1123	80.3821
1124	80.2308
1125	80.4142
1126	80.7719
1127	80.8886
1128	80.513
1129	79.8977
1130	79.4596
1131	79.4794
1132	79.8083
1133	79.9365
1134	79.6483
1135	79.4093
1136	79.7599
1137	80.4827
1138	80.8493
1139	80.5522
1140	80.1218
1141	80.0787
1142	80.4498
1143	80.92
1144	80.9836
1145	80.4417
1146	79.7398
1147	79.6391
1148	80.2703
1149	80.7381
1150	80.3772
1151	79.7791
1152	79.7222
1153	80.2767
1154	81.057
1155	81.4548
1156	81.1891
1157	80.6038
1158	80.4355
1159	81.0081
1160	81.5551
1161	81.2227
1162	80.4592
1163	80.2159
1164	80.6459
1165	81.2882
1166	81.5438
1167	81.3597
1168	81.1762
1169	81.2764
1170	81.6834
1171	81.9932
1172	81.6227
1173	80.8538
1174	80.5753
1175	80.9519
1176	81.4321
1177	81.433
1178	81.0611
1179	80.9842
1180	81.4104
1181	81.9543
1182	82.1123
1183	81.6879
1184	81.0487
1185	80.798
1186	80.9729
1187	81.1441
1188	80.8354
1189	80.1869
1190	79.9378
1191	80.3294
1192	80.803
1193	80.8198
1194	80.3616
1195	79.8354
1196	79.8102
1197	80.1534
1198	80.2928
1199	79.9837
1200	79.5126
1201	79.4524
1202	80.0108
1203	80.7228
1204	80.9669
1205	80.5917
1206	79.9821
1207	79.8293
1208	80.191
1209	80.3194
1210	79.9163
1211	79.5255
1212	79.6246
1213	80.1418
1214	80.7524
1215	81.0522
1216	80.8769
1217	80.4526
1218	80.3608
1219	80.75
1220	81.0045
1221	80.8036
1222	80.555
1223	80.6959
1224	81.1623
1225	81.6679
1226	81.8769
1227	81.6081
1228	81.1116
1229	80.9616
1230	81.2916
1231	81.458
1232	81.1889
1233	80.9617
1234	81.0983
1235	81.4318
1236	81.8096
1237	82.0351
1238	81.765
1239	81.1238
1240	80.686
1241	80.6624
1242	80.6843
1243	80.4324
1244	80.1996
1245	80.3073
1246	80.7379
1247	81.2889
1248	81.6699
1249	81.5331
1250	81.0176
1251	80.6971
1252	80.8107
1253	80.9159
1254	80.4364
1255	79.6006
1256	79.1066
1257	79.1743
1258	79.5018
1259	79.7496
1260	79.6347
1261	79.0983
1262	78.7351
1263	79.0288
1264	79.5762
1265	79.5849
1266	79.0803
1267	78.7592
1268	78.8976
1269	79.2606
1270	79.6218
1271	79.7351
1272	79.2439
1273	78.6371
1274	78.7641
1275	79.2591
1276	79.2584
1277	78.7209
1278	78.3764
1279	78.5948
1280	79.0295
1281	79.3426
1282	79.6515
1283	79.7889
1284	79.6624
1285	79.8705
1286	80.336
1287	80.3066
1288	79.6967
1289	79.187
1290	79.2672
1291	79.6129
1292	79.6913
1293	79.5356
1294	79.4288
1295	79.5767
1296	80.0822
1297	80.5669
1298	80.446
1299	79.7492
1300	79.2338
1301	79.484
1302	80.0832
1303	80.2672
1304	79.9535
1305	79.6636
1306	79.9375
1307	80.7771
1308	81.5032
1309	81.5045
1310	80.9757
1311	80.5226
1312	80.5609
1313	80.8478
1314	80.9024
1315	80.553
1316	80.0043
1317	79.8667
1318	80.43
1319	81.1412
1320	81.4468
1321	81.4095
1322	81.3656
1323	81.5078
1324	81.7304
1325	81.8293
1326	81.592
1327	80.9454
1328	80.4484
1329	80.5883
1330	80.8052
1331	80.588
1332	80.475
1333	80.8084
1334	81.1761
1335	81.2725
1336	81.2271
1337	81.0216
1338	80.4662
1339	79.9656
1340	80.0474
1341	80.1967
1342	79.7633
1343	79.2486
1344	79.2951
1345	79.7141
1346	80.053
1347	80.1879
1348	80.1528
1349	79.8765
1350	79.4519
1351	79.3384
1352	79.4318
1353	79.0888
1354	78.4686
1355	78.1571
1356	78.1776
1357	78.3239
1358	78.5289
1359	78.78
1360	78.8783
1361	78.7896
1362	78.8835
1363	79.2546
1364	79.3666
1365	79.082
1366	78.8228
1367	78.7036
1368	78.6894
1369	78.7687
1370	78.811
1371	78.6995
1372	78.4073
1373	78.2019
1374	78.408
1375	78.7821
1376	78.9768
1377	79.0636
1378	79.1538
1379	79.4405
1380	79.9769
1381	80.3558
1382	80.3275
1383	79.9005
1384	79.2923
1385	78.9929
1386	79.0135
1387	78.8954
1388	78.5768
1389	78.3115
1390	78.4505
1391	79.1117
1392	79.8531
1393	80.2027
1394	79.9896
1395	79.4213
1396	79.0498
1397	79.0077
1398	78.838
1399	78.3943
1400	77.9634
1401	77.8548
1402	78.2552
1403	79.0465
1404	79.8347
1405	80.1466
1406	79.8804
1407	79.6251
1408	79.6919
1409	79.5612
1410	78.9935
1411	78.4017
1412	78.0559
1413	78.1238
1414	78.8136
1415	79.8547
1416	80.4644
1417	80.3903
1418	80.4149
1419	80.9761
1420	81.3713
1421	81.0761
1422	80.475
1423	79.9161
1424	79.6309
1425	80.0665
1426	81.0645
1427	81.6832
1428	81.57
1429	81.5123
1430	82.0757
1431	82.6801
1432	82.5596
1433	81.8366
1434	81.0039
1435	80.4052
1436	80.3833
1437	80.8443
1438	81.086
1439	80.8119
1440	80.6284
1441	81.023
1442	81.6634
1443	81.9532
1444	81.8103
1445	81.531
1446	81.3357
1447	81.3769
1448	81.6221
1449	81.711
1450	81.4548
1451	81.1253
1452	80.9556
1453	80.8359
1454	80.5682
1455	80.211
1456	79.9784
1457	79.9624
1458	80.166
1459	80.5646
1460	80.9972
1461	81.3041
1462	81.5786
1463	81.8348
1464	81.8911
1465	81.6915
1466	81.4016
1467	81.099
1468	80.7567
1469	80.5254
1470	80.541
1471	80.6528
1472	80.7276
1473	80.9734
1474	81.3569
1475	81.5221
1476	81.415
1477	81.4003
1478	81.5806
1479	81.6088
1480	81.393
1481	81.2541
1482	81.2381
1483	81.2303
1484	81.4328
1485	81.8595
1486	82.12
1487	82.0282
1488	81.9591
1489	82.1746
1490	82.3302
1491	82.1107
1492	81.7603
1493	81.511
1494	81.3129
1495	81.2796
1496	81.4985
1497	81.6387
1498	81.458
1499	81.2786
1500	81.4066
1501	81.6325
1502	81.6531
1503	81.4509
1504	81.1835
1505	81.0176
1506	81.0868
1507	81.3707
1508	81.5697
1509	81.3888
1510	81.1253
1511	81.1936
1512	81.4459
1513	81.4488
1514	81.0567
1515	80.4758
1516	80.1593
1517	80.35
1518	80.8656
1519	81.2668
1520	81.2621
1521	81.1113
1522	81.2882
1523	81.7277
1524	81.8762
1525	81.3983
1526	80.5437
1527	79.9452
1528	80.0444
1529	80.524
1530	80.7378
1531	80.4899
1532	80.2645
1533	80.5415
1534	81.2199
1535	81.6887
1536	81.4103
1537	80.5269
1538	79.8195
1539	79.8225
1540	80.2671
1541	80.4586
1542	80.1213
1543	79.7988
1544	80.1212
1545	81.0783
1546	81.956
1547	81.9373
1548	81.132
1549	80.4926
1550	80.6547
1551	81.263
1552	81.4777
1553	80.9496
1554	80.3097
1555	80.4191
1556	81.3898
1557	82.3719
1558	82.3974
1559	81.5512
1560	80.8482
1561	80.921
1562	81.3283
1563	81.2716
1564	80.511
1565	79.6631
1566	79.5347
1567	80.2627
1568	81.0861
1569	81.0337
1570	80.2733
1571	79.8713
1572	80.3053
1573	81.0811
1574	81.3519
1575	80.6951
1576	79.6936
1577	79.291
1578	79.7769
1579	80.4293
1580	80.1824
1581	79.1405
1582	78.542
1583	78.9708
1584	79.7652
1585	79.9673
1586	79.3745
1587	78.6601
1588	78.5702
1589	79.2495
1590	79.9958
1591	79.7622
1592	78.5843
1593	77.8067
1594	78.2309
1595	79.2343
1596	79.7068
1597	79.2829
1598	78.7076
1599	78.7761
1600	79.5264
1601	80.2724
1602	80.19
1603	79.3095
1604	78.6171
1605	78.8036
1606	79.4849
1607	79.8139
1608	79.5173
1609	79.2068
1610	79.5418
1611	80.4099
1612	81.0619
1613	80.902
1614	80.1255
1615	79.6497
1616	80.0349
1617	80.7242
1618	80.8486
1619	80.3847
1620	79.9936
1621	80.204
1622	80.8853
1623	81.3218
1624	80.8915
1625	79.8496
1626	79.214
1627	79.5569
1628	80.111
1629	79.9095
1630	79.3796
1631	79.4019
1632	80.1042
1633	81.0914
1634	81.7642
1635	81.5879
1636	80.7226
1637	80.0991
1638	80.4329
1639	80.9985
1640	80.5382
1641	79.5508
1642	79.3201
1643	80.0258
1644	81.0104
1645	81.5872
1646	81.4148
1647	80.775
1648	80.3663
1649	80.71
1650	81.2781
1651	80.9693
1652	80.0412
1653	79.6823
1654	80.1744
1655	80.961
1656	81.4472
1657	81.4287
1658	81.1387
1659	80.9304
1660	81.0575
1661	81.2665
1662	80.9428
1663	80.2055
1664	79.7309
1665	79.8356
1666	80.289
1667	80.5621
1668	80.3773
1669	80.0021
1670	79.8783
1671	80.0702
1672	80.0838
1673	79.5648
1674	78.9365
1675	78.7829
1676	79.075
1677	79.4484
1678	79.56
1679	79.3313
1680	79.0623
1681	79.0855
1682	79.3607
1683	79.4525
1684	79.0463
1685	78.437
1686	78.1925
1687	78.48
1688	78.9229
1689	79.0842
1690	78.9002
1691	78.7014
1692	78.9097
1693	79.5055
1694	79.9935
1695	80.0021
1696	79.7293
1697	79.6707
1698	80.0518
1699	80.5511
1700	80.6713
1701	80.3747
1702	80.0019
1703	79.9135
1704	80.1469
1705	80.4623
1706	80.6342
1707	80.6774
1708	80.8466
1709	81.2531
1710	81.8287
1711	82.2501
1712	82.3161
1713	82.1626
1714	82.0479
1715	82.0445
1716	81.9584
1717	81.6298
1718	81.1609
1719	80.8071
1720	80.6634
1721	80.6683
1722	80.7054
1723	80.7335
1724	80.7922
1725	80.8686
1726	80.8733
1727	80.7832
1728	80.6333
1729	80.4329
1730	80.1376
1731	79.754
1732	79.3356
1733	78.9975
1734	78.8098
1735	78.7249
1736	78.6569
1737	78.5907
1738	78.6388
1739	78.8288
1740	79.035
1741	79.179
1742	79.2504
1743	79.2265
1744	79.1515
1745	79.1339
1746	79.188
1747	79.1969
1748	79.1343
1749	79.1658
1750	79.314
1751	79.5461
1752	79.8343
1753	79.9775
1754	79.9354
1755	80.0351
1756	80.4579
1757	80.9279
1758	81.1062
1759	81.1413
1760	81.338
1761	81.6127
1762	81.8464
1763	82.0656
1764	82.137
1765	81.9834
1766	81.9217
1767	82.2623
1768	82.8222
1769	83.1475
1770	83.2604
1771	83.4668
1772	83.7466
1773	83.913
1774	83.9153
1775	83.7154
1776	83.337
1777	83.0616
1778	83.0828
1779	83.1561
1780	82.9319
1781	82.5902
1782	82.5005
1783	82.6638
1784	82.8046
1785	82.6722
1786	82.2455
1787	81.7896
1788	81.5697
1789	81.4523
1790	81.2026
1791	80.8673
1792	80.7193
1793	80.7878
1794	80.8952
1795	80.9292
1796	80.6802
1797	80.0194
1798	79.328
1799	79.08
1800	79.0782
1801	78.7202
1802	78.1665
1803	78.0734
1804	78.5295
1805	79.1733
1806	79.7682
1807	80.0614
1808	79.8494
1809	79.4734
1810	79.433
1811	79.6027
1812	79.3387
1813	78.6631
1814	78.2511
1815	78.4335
1816	79.0152
1817	79.765
1818	80.3569
1819	80.4209
1820	80.2281
1821	80.3484
1822	80.7998
1823	81.0134
1824	80.7061
1825	80.3811
1826	80.4981
1827	80.994
1828	81.6829
1829	82.2962
1830	82.4761
1831	82.3667
1832	82.355
1833	82.4663
1834	82.5877
1835	82.5727
1836	82.3809
1837	82.1111
1838	81.9396
1839	82.0549
1840	82.4568
1841	82.7897
1842	82.747
1843	82.4351
1844	82.0302
1845	81.6813
1846	81.5322
1847	81.4659
1848	81.2918
1849	81
1850	80.911
1851	81.1709
1852	81.5024
1853	81.64
1854	81.5969
1855	81.3851
1856	81.0545
1857	80.772
1858	80.5069
1859	79.9353
1860	79.0822
1861	78.5325
1862	78.5408
1863	78.755
1864	78.8744
1865	78.9527
1866	79.1291
1867	79.3758
1868	79.6214
1869	79.9709
1870	80.0715
1871	79.6773
1872	79.3387
1873	79.3787
1874	79.491
1875	79.4338
1876	79.3082
1877	79.2621
1878	79.31
1879	79.5064
1880	80.0585
1881	80.5616
1882	80.4944
1883	80.3138
1884	80.4682
1885	80.6817
1886	80.6439
1887	80.4365
1888	80.2726
1889	80.171
1890	80.1982
1891	80.6612
1892	81.3277
1893	81.5485
1894	81.375
1895	81.3891
1896	81.5752
1897	81.6569
1898	81.5745
1899	81.2245
1900	80.6114
1901	80.121
1902	80.3846
1903	81.1981
1904	81.5937
1905	81.3256
1906	81.0472
1907	80.9799
1908	81.033
1909	81.2853
1910	81.4197
1911	80.9706
1912	80.3084
1913	80.3216
1914	81.0475
1915	81.5524
1916	81.3367
1917	80.8563
1918	80.5607
1919	80.5953
1920	81.0547
1921	81.431
1922	81.0027
1923	79.9858
1924	79.3358
1925	79.5761
1926	80.144
1927	80.2236
1928	79.826
1929	79.3536
1930	79.2021
1931	79.6551
1932	80.4216
1933	80.6922
1934	80.2271
1935	79.5912
1936	79.5598
1937	80.2302
1938	80.7611
1939	80.5485
1940	79.8868
1941	79.3709
1942	79.4722
1943	80.003
1944	80.2552
1945	79.8298
1946	78.9992
1947	78.4857
1948	78.8503
1949	79.7584
1950	80.2127
1951	79.9027
1952	79.4084
1953	79.3778
1954	79.9103
1955	80.5449
1956	80.6974
1957	80.1505
1958	79.3917
1959	79.2229
1960	79.8455
1961	80.4075
1962	80.1014
1963	79.3143
1964	78.9208
1965	79.1889
1966	79.772
1967	80.1726
1968	79.9897
1969	79.4095
1970	79.1744
1971	79.7175
1972	80.5269
1973	80.7479
1974	80.3053
1975	79.8197
1976	79.7893
1977	80.2004
1978	80.7078
1979	80.7565
1980	80.1675
1981	79.6257
1982	79.8268
1983	80.4961
1984	80.7328
1985	80.3581
1986	79.931
1987	79.7455
1988	79.8374
1989	80.1805
1990	80.3968
1991	80.0443
1992	79.556
1993	79.6739
1994	80.384
1995	80.8972
1996	80.7726
1997	80.445
1998	80.2161
1999	80.1464
[truncated: 12,001 more rows]

## Sheet: Fig. 1c
Time (fs)	Number of Species (C2H4)	Number of Species (Li2C2H4)	Number of Species (ROLi)
0	0	0	0
6889.9	0	0	0
6890	1	0	2
7079.9	1	0	2
7080	0	1	2
8049.9	0	1	2
8050	1	1	4
8064.9	1	1	4
8065	1	2	6
11034.9	1	2	6
11035	0	3	6
11199.9	0	3	6
11200	1	3	8
11269.9	1	3	8
11270	0	4	8
11484.9	0	4	8
11485	1	4	10
14000	1	4	10

## Sheet: Fig. 2a
Charge (|e|)	Number of Atoms (C-O, electrolyte)	Number of Atoms (C-O, ~5 ps)	Number of Atoms (C-O, ~8 ps)	Number of Atoms (ROLi, ~8 ps)	Number of Atoms (C-O, ~11 ps)	Number of Atoms (ROLi, ~11 ps)	Number of Atoms (C-O, ~14 ps)	Number of Atoms (ROLi, ~14 ps)
-5	0	0	0	0	0	0	0	0
-4.98	0	0	0	0	0	0	0	0
-4.96	0	0	0	0	0	0	0	0
-4.94	0	0	0	0	0	0	0	0
-4.92	0	0	0	0	0	0	0	0
-4.9	0	0	0	0	0	0	0	0
-4.88	0	0	0	0	0	0	0	0
-4.86	0	0	0	0	0	0	0	0
-4.84	0	0	0	0	0	0	0	0
-4.82	0	0	0	0	0	0	0	0
-4.8	0	0	0	0	0	0	0	0
-4.78	0	0	0	0	0	0	0	0
-4.76	0	0	0	0	0	0	0	0
-4.74	0	0	0	0	0	0	0	0
-4.72	0	0	0	0	0	0	0	0
-4.7	0	0	0	0	0	0	0	0
-4.68	0	0	0	0	0	0	0	0
-4.66	0	0	0	0	0	0	0	0
-4.64	0	0	0	0	0	0	0	0
-4.62	0	0	0	0	0	0	0	0
-4.6	0	0	0	0	0	0	0	0
-4.58	0	0	0	0	0	0	0	0
-4.56	0	0	0	0	0	0	0	0
-4.54	0	0	0	0	0	0	0	0
-4.52	0	0	0	0	0	0	0	0
-4.5	0	0	0	0	0	0	0	0
-4.48	0	0	0	0	0	0	0	0
-4.46	0	0	0	0	0	0	0	0
-4.44	0	0	0	0	0	0	0	0
-4.42	0	0	0	0	0	0	0	0
-4.4	0	0	0	0	0	0	0	0
-4.38	0	0	0	0	0	0	0	0
-4.36	0	0	0	0	0	0	0	0
-4.34	0	0	0	0	0	0	0	0
-4.32	0	0	0	0	0	0	0	0
-4.3	0	0	0	0	0	0	0	0
-4.28	0	0	0	0	0	0	0	0
-4.26	0	0	0	0	0	0	0	0
-4.24	0	0	0	0	0	0	0	0
-4.22	0	0	0	0	0	0	0	0
-4.2	0	0	0	0	0	0	0	0
-4.18	0	0	0	0	0	0	0	0
-4.16	0	0	0	0	0	0	0	0
-4.14	0	0	0	0	0	0	0	0
-4.12	0	0	0	0	0	0	0	0
-4.1	0	0	0	0	0	0	0	0
-4.08	0	0	0	0	0	0	0	0
-4.06	0	0	0	0	0	0	0	0
-4.04	0	0	0	0	0	0	0	0
-4.02	0	0	0	0	0	0	0	0
-4	0	0	0	0	0	0	0	0
-3.98	0	0	0	0	0	0	0	0
-3.96	0	0	0	0	0	0	0	0
-3.94	0	0	0	0	0	0	0	0
-3.92	0	0	0	0	0	0	0	0
-3.9	0	0	0	0	0	0	0	0
-3.88	0	0	0	0	0	0	0	0
-3.86	0	0	0	0	0	0	0	0
-3.84	0	0	0	0	0	0	0	0
-3.82	0	0	0	0	0	0	0	0
-3.8	0	0	0	0	0	0	0	0
-3.78	0	0	0	0	0	0	0	0
-3.76	0	0	0	0	0	0	0	0
-3.74	0	0	0	0	0	0	0	0
-3.72	0	0	0	0	0	0	0	0
-3.7	0	0	0	0	0	0	0	0
-3.68	0	0	0	0	0	0	0	0
-3.66	0	0	0	0	0	0	0	0
-3.64	0	0	0	0	0	0	0	0
-3.62	0	0	0	0	0	0	0	0
-3.6	0	0	0	0	0	0	0	0
-3.58	0	0	0	0	0	0	0	0
-3.56	0	0	0	0	0	0	0	0
-3.54	0	0	0	0	0	0	0	0
-3.52	0	0	0	0	0	0	0	0
-3.5	0	0	0	0	0	0	0	0
-3.48	0	0	0	0	0	0	0	0
-3.46	0	0	0	0	0	0	0	0
-3.44	0	0	0	0	0	0	0	0
-3.42	0	0	0	0	0	0	0	0
-3.4	0	0	0	0	0	0	0	0
-3.38	0	0	0	0	0	0	0	0
-3.36	0	0	0	0	0	0	0	0
-3.34	0	0	0	0	0	0	0	0
-3.32	0	0	0	0	0	0	0	0
-3.3	0	0	0	0	0	0	0	0
-3.28	0	0	0	0	0	0	0	0
-3.26	0	0	0	0	0	0	0	0
-3.24	0	0	0	0	0	0	0	0
-3.22	0	0	0	0	0	0	0	0
-3.2	0	0	0	0	0	0	0	0
-3.18	0	0	0	0	0	0	0	0
-3.16	0	0	0	0	0	0	0	0
-3.14	0	0	0	0	0	0	0	0
-3.12	0	0	0	0	0	0	0	0
-3.1	0	0	0	0	0	0	0	0
-3.08	0	0	0	0	0	0	0	0
-3.06	0	0	0	0	0	0	0	0
-3.04	0	0	0	0	0	0	0	0
-3.02	0	0	0	0	0	0	0	0
-3	0	0	0	0	0	0	0	0
-2.98	0	0	0	0	0	0	0	0
-2.96	0	0	0	0	0	0	0	0
-2.94	0	0	0	0	0	0	0	0
-2.92	0	0	0	0	0	0	0	0
-2.9	0	0	0	0	0	0	0	0
-2.88	0	0	0	0	0	0	0	0
-2.86	0	0	0	0	0	0	0	0
-2.84	0	0	0	0	0	0	0	0
-2.82	0	0	0	0	0	0	0	0
-2.8	0	0	0	0	0	0	0	0
-2.78	0	0	0	0	0	0	0	0
-2.76	0	0	0	0	0	0	0	0
-2.74	0	0	0	0	0	0	0	0
-2.72	0	0	0	0	0	0	0	0
-2.7	0	0	0	0	0	0	0	0
-2.68	0	0	0	0	0	0	0	0
-2.66	0	0	0	0	0	0	0	0
-2.64	0	0	0	0	0	0	0	0
-2.62	0	0	0	0	0	0	0	0
-2.6	0	0	0	0	0	0	0	0
-2.58	0	0	0	0	0	0	0	0
-2.56	0	0	0	0	0	0	0	0
-2.54	0	0	0	0	0	0	0	0
-2.52	0	0	0	0	0	0	0	0
-2.5	0	0	0	0	0	0	0	0
-2.48	0	0	0	0	0	0	0	0
-2.46	0	0	0	0	0	0	0	0
-2.44	0	0	0	0	0	0	0	0
-2.42	0	0	0	0	0	0	0	0
-2.4	0	0	0	0	0	0	0	0
-2.38	0	0	0	0	0	0	0	0
-2.36	0	0	0	0	0	0	0	0
-2.34	0	0	0	0	0	0	0	0
-2.32	0	0	0	0	0	0	0	0
-2.3	0	0	0	0	0	0	0	0
-2.28	0	0	0	0	0	0	0	0
-2.26	0	0	0	0	0	0	0	0
-2.24	0	0	0	0	0	0	0	0
-2.22	0	0	0	0	0	0	0	0
-2.2	0	0	0	0	0	0	0	0
-2.18	0	0	0	0	0	0	0	0
-2.16	0	0	0	0	0	0	0	0
-2.14	0	0	0	0	0	0	0	0
-2.12	0	0	0	0	0	0	0	0
-2.1	0	0	0	0	0	0	0	0
-2.08	0	0	0	0	0	0	0	0
-2.06	0	0	0	0	0	0	0	0
-2.04	0	0	0	0	0	0	0	0
-2.02	0	0	0	0	0	0	0	0
-2	0	0	0	0	0	0	0	0
-1.98	0	0	0	0	0	0	0	0
-1.96	0	0	0	0	0	0	0	0
-1.94	0	0	0	0	0	0	0	0
-1.92	0	0	0	0	0	0	0	0
-1.9	0	0	0	0	0	0	0	0
-1.88	0	0	0	0	0	0	0	0
-1.86	0	0	0	0	0	0	0	0
-1.84	0	0	0	0	0	0	0	0
-1.82	0	0	0	0	0	0	0	0
-1.8	0	0	0	0	0	0	0	0
-1.78	0	0	0	0	0	0	0	0
-1.76	0	0	0	0	0	0	0	0
-1.74	0	0	0	0	0	0	0	0
-1.72	0	0	0	0	0	0	0	0
-1.7	0	0	0	0	0	0	0	0
-1.68	0	0	0	0	0	0	0	0
-1.66	0	0	0	0	0	0	0	0
-1.64	0	0	0	0	0	0	0	0
-1.62	0	0	0	0	0	0	0	0
-1.6	0	0	0	0	0	0	0	0
-1.58	0	0	0	0	0	0	0	0
-1.56	0	0	0	0	0	0	0	0
-1.54	0	0	0	0	0	0	0	0
-1.52	0	0	0	0	0	0	0	0
-1.5	0	0	0	0	0	0	0	0
-1.48	0	0	0	0	0	0	0	0.1
-1.46	0	0	0	0	0	0.2	0	0.2
-1.44	0	0	0	0	0	0.1	0	0.3
-1.42	0	0	0	0.4	0	0.1	0	0.4
-1.4	0	0	0	0.3	0	0.9	0	0.5
-1.38	0	0	0	0.5	0	0.8	0	1.1
-1.36	0	0	0	0.4	0	0.5	0	0.9
-1.34	0	0	0	0.3	0	1.2	0	1
-1.32	0	0	0	0.1	0	0.5	0	0.8
-1.3	0	0	0	0	0	0.5	0	1
-1.28	0	0	0	0	0	0.7	0	1.1
-1.26	0	0.1	0	0	0	0.3	0	1.1
-1.24	0	0	0	0	0	0.1	0	0.7
-1.22	0	0	0	0	0.1	0.1	0	0.2
-1.2	0	0	0	0	0	0	0	0.3
-1.18	0	0.4	0.3	0	0.7	0	0.2	0.1
-1.16	0	0.5	0.9	0	0.5	0	1.2	0
-1.14	1	2	1.7	0	0.8	0	1.7	0
-1.12	1.4	3.1	3.1	0	2	0	3.1	0.2
-1.1	3.2	5.6	5.7	0	4.4	0	6.8	0
-1.08	5.1	7.7	8.5	0	7.2	0	5.8	0
-1.06	6.4	8.4	8.5	0	9.5	0	7.8	0
-1.04	9.9	9.4	6.8	0	7.9	0	6.9	0
-1.02	9.6	7.8	8.2	0	9.4	0	5.9	0
-1	7.5	6	6.7	0	5.3	0	4.1	0
-0.98	6.7	3.9	3.6	0	2.6	0	3.7	0
-0.96	4.8	2.9	1.8	0	2.6	0	1.7	0
-0.94	2.6	1.1	1.1	0	0.7	0	1	0
-0.92	1.2	0.9	1.1	0	0.2	0	0.1	0
-0.9	0.3	0.2	0	0	0	0	0	0
-0.88	0.1	0	0	0	0.1	0	0	0
-0.86	0.2	0	0	0	0	0	0	0
-0.84	0	0	0	0	0	0	0	0
-0.82	0	0	0	0	0	0	0	0
-0.8	0	0	0	0	0	0	0	0
-0.78	0	0	0	0	0	0	0	0
-0.76	0	0	0	0	0	0	0	0
-0.74	0	0	0	0	0	0	0	0
-0.72	0	0	0	0	0	0	0	0
-0.7	0	0	0	0	0	0	0	0
-0.68	0	0	0	0	0	0	0	0
-0.66	0	0	0	0	0	0	0	0
-0.64	0	0	0	0	0	0	0	0
-0.62	0	0	0	0	0	0	0	0
-0.6	0	0	0	0	0	0	0	0
-0.58	0	0	0	0	0	0	0	0
-0.56	0	0	0	0	0	0	0	0
-0.54	0	0	0	0	0	0	0	0
-0.52	0	0	0	0	0	0	0	0
-0.5	0	0	0	0	0	0	0	0
-0.48	0	0	0	0	0	0	0	0
-0.46	0	0	0	0	0	0	0	0
-0.44	0	0	0	0	0	0	0	0
-0.42	0	0	0	0	0	0	0	0
-0.4	0	0	0	0	0	0	0	0
-0.38	0	0	0	0	0	0	0	0
-0.36	0	0	0	0	0	0	0	0
-0.34	0	0	0	0	0	0	0	0
-0.32	0	0	0	0	0	0	0	0
-0.3	0	0	0	0	0	0	0	0
-0.28	0	0	0	0	0	0	0	0
-0.26	0	0	0	0	0	0	0	0
-0.24	0	0	0	0	0	0	0	0
-0.22	0	0	0	0	0	0	0	0
-0.2	0	0	0	0	0	0	0	0
-0.18	0	0	0	0	0	0	0	0
-0.16	0	0	0	0	0	0	0	0
-0.14	0	0	0	0	0	0	0	0
-0.12	0	0	0	0	0	0	0	0
-0.1	0	0	0	0	0	0	0	0
-0.08	0	0	0	0	0	0	0	0
-0.06	0	0	0	0	0	0	0	0
-0.04	0	0	0	0	0	0	0	0
-0.02	0	0	0	0	0	0	0	0
0	0	0	0	0	0	0	0	0
0.02	0	0	0	0	0	0	0	0
0.04	0	0	0	0	0	0	0	0
0.06	0	0	0	0	0	0	0	0
0.08	0	0	0	0	0	0	0	0
0.1	0	0	0	0	0	0	0	0
0.12	0	0	0	0	0	0	0	0
0.14	0	0	0	0	0	0	0	0
0.16	0	0	0	0	0	0	0	0
0.18	0	0	0	0	0	0	0	0
0.2	0	0	0	0	0	0	0	0
0.22	0	0	0	0	0	0	0	0
0.24	0	0	0	0	0	0	0	0
0.26	0	0	0	0	0	0	0	0
0.28	0	0	0	0	0	0	0	0
0.3	0	0	0	0	0	0	0	0
0.32	0	0	0	0	0	0	0	0
0.34	0	0	0	0	0	0	0	0
0.36	0	0	0	0	0	0	0	0
0.38	0	0	0	0	0	0	0	0
0.4	0	0	0	0	0	0	0	0
0.42	0	0	0	0	0	0	0	0
0.44	0	0	0	0	0	0	0	0
0.46	0	0	0	0	0	0	0	0
0.48	0	0	0	0	0	0	0	0
0.5	0	0	0	0	0	0	0	0
0.52	0	0	0	0	0	0	0	0
0.54	0	0	0	0	0	0	0	0
0.56	0	0	0	0	0	0	0	0
0.58	0	0	0	0	0	0	0	0
0.6	0	0	0	0	0	0	0	0
0.62	0	0	0	0	0	0	0	0
0.64	0	0	0	0	0	0	0	0
0.66	0	0	0	0	0	0	0	0
0.68	0	0	0	0	0	0	0	0
0.7	0	0	0	0	0	0	0	0
0.72	0	0	0	0	0	0	0	0
0.74	0	0	0	0	0	0	0	0
0.76	0	0	0	0	0	0	0	0
0.78	0	0	0	0	0	0	0	0
0.8	0	0	0	0	0	0	0	0
0.82	0	0	0	0	0	0	0	0
0.84	0	0	0	0	0	0	0	0
0.86	0	0	0	0	0	0	0	0
0.88	0	0	0	0	0	0	0	0
0.9	0	0	0	0	0	0	0	0
0.92	0	0	0	0	0	0	0	0
0.94	0	0	0	0	0	0	0	0
0.96	0	0	0	0	0	0	0	0
0.98	0	0	0	0	0	0	0	0
1	0	0	0	0	0	0	0	0
1.02	0	0	0	0	0	0	0	0
1.04	0	0	0	0	0	0	0	0
1.06	0	0	0	0	0	0	0	0
1.08	0	0	0	0	0	0	0	0
1.1	0	0	0	0	0	0	0	0
1.12	0	0	0	0	0	0	0	0
1.14	0	0	0	0	0	0	0	0
1.16	0	0	0	0	0	0	0	0
1.18	0	0	0	0	0	0	0	0
1.2	0	0	0	0	0	0	0	0
1.22	0	0	0	0	0	0	0	0
1.24	0	0	0	0	0	0	0	0
1.26	0	0	0	0	0	0	0	0
1.28	0	0	0	0	0	0	0	0
1.3	0	0	0	0	0	0	0	0
1.32	0	0	0	0	0	0	0	0
1.34	0	0	0	0	0	0	0	0
1.36	0	0	0	0	0	0	0	0
1.38	0	0	0	0	0	0	0	0
1.4	0	0	0	0	0	0	0	0
1.42	0	0	0	0	0	0	0	0
1.44	0	0	0	0	0	0	0	0
1.46	0	0	0	0	0	0	0	0
1.48	0	0	0	0	0	0	0	0
1.5	0	0	0	0	0	0	0	0
1.52	0	0	0	0	0	0	0	0
1.54	0	0	0	0	0	0	0	0
1.56	0	0	0	0	0	0	0	0
1.58	0	0	0	0	0	0	0	0
1.6	0	0	0	0	0	0	0	0
1.62	0	0	0	0	0	0	0	0
1.64	0	0	0	0	0	0	0	0
1.66	0	0	0	0	0	0	0	0
1.68	0	0	0	0	0	0	0	0
1.7	0	0	0	0	0	0	0	0
1.72	0	0	0	0	0	0	0	0
1.74	0	0	0	0	0	0	0	0
1.76	0	0	0	0	0	0	0	0
1.78	0	0	0	0	0	0	0	0
1.8	0	0	0	0	0	0	0	0
1.82	0	0	0	0	0	0	0	0
1.84	0	0	0	0	0	0	0	0
1.86	0	0	0	0	0	0	0	0
1.88	0	0	0	0	0	0	0	0
1.9	0	0	0	0	0	0	0	0
1.92	0	0	0	0	0	0	0	0
1.94	0	0	0	0	0	0	0	0
1.96	0	0	0	0	0	0	0	0
1.98	0	0	0	0	0	0	0	0
2	0	0	0	0	0	0	0	0
2.02	0	0	0	0	0	0	0	0
2.04	0	0	0	0	0	0	0	0
2.06	0	0	0	0	0	0	0	0
2.08	0	0	0	0	0	0	0	0
2.1	0	0	0	0	0	0	0	0
2.12	0	0	0	0	0	0	0	0
2.14	0	0	0	0	0	0	0	0
2.16	0	0	0	0	0	0	0	0
2.18	0	0	0	0	0	0	0	0
2.2	0	0	0	0	0	0	0	0
2.22	0	0	0	0	0	0	0	0
2.24	0	0	0	0	0	0	0	0
2.26	0	0	0	0	0	0	0	0
2.28	0	0	0	0	0	0	0	0
2.3	0	0	0	0	0	0	0	0
2.32	0	0	0	0	0	0	0	0
2.34	0	0	0	0	0	0	0	0
2.36	0	0	0	0	0	0	0	0
2.38	0	0	0	0	0	0	0	0
2.4	0	0	0	0	0	0	0	0
2.42	0	0	0	0	0	0	0	0
2.44	0	0	0	0	0	0	0	0
2.46	0	0	0	0	0	0	0	0
2.48	0	0	0	0	0	0	0	0
2.5	0	0	0	0	0	0	0	0
2.52	0	0	0	0	0	0	0	0
2.54	0	0	0	0	0	0	0	0
2.56	0	0	0	0	0	0	0	0
2.58	0	0	0	0	0	0	0	0
2.6	0	0	0	0	0	0	0	0
2.62	0	0	0	0	0	0	0	0
2.64	0	0	0	0	0	0	0	0
2.66	0	0	0	0	0	0	0	0
2.68	0	0	0	0	0	0	0	0
2.7	0	0	0	0	0	0	0	0
2.72	0	0	0	0	0	0	0	0
2.74	0	0	0	0	0	0	0	0
2.76	0	0	0	0	0	0	0	0
2.78	0	0	0	0	0	0	0	0
2.8	0	0	0	0	0	0	0	0
2.82	0	0	0	0	0	0	0	0
2.84	0	0	0	0	0	0	0	0
2.86	0	0	0	0	0	0	0	0
2.88	0	0	0	0	0	0	0	0
2.9	0	0	0	0	0	0	0	0
2.92	0	0	0	0	0	0	0	0
2.94	0	0	0	0	0	0	0	0
2.96	0	0	0	0	0	0	0	0
2.98	0	0	0	0	0	0	0	0
3	0	0	0	0	0	0	0	0
3.02	0	0	0	0	0	0	0	0
3.04	0	0	0	0	0	0	0	0
3.06	0	0	0	0	0	0	0	0
3.08	0	0	0	0	0	0	0	0
3.1	0	0	0	0	0	0	0	0
3.12	0	0	0	0	0	0	0	0
3.14	0	0	0	0	0	0	0	0
3.16	0	0	0	0	0	0	0	0
3.18	0	0	0	0	0	0	0	0
3.2	0	0	0	0	0	0	0	0
3.22	0	0	0	0	0	0	0	0
3.24	0	0	0	0	0	0	0	0
3.26	0	0	0	0	0	0	0	0
3.28	0	0	0	0	0	0	0	0
3.3	0	0	0	0	0	0	0	0
3.32	0	0	0	0	0	0	0	0
3.34	0	0	0	0	0	0	0	0
3.36	0	0	0	0	0	0	0	0
3.38	0	0	0	0	0	0	0	0
3.4	0	0	0	0	0	0	0	0
3.42	0	0	0	0	0	0	0	0
3.44	0	0	0	0	0	0	0	0
3.46	0	0	0	0	0	0	0	0
3.48	0	0	0	0	0	0	0	0
3.5	0	0	0	0	0	0	0	0
3.52	0	0	0	0	0	0	0	0
3.54	0	0	0	0	0	0	0	0
3.56	0	0	0	0	0	0	0	0
3.58	0	0	0	0	0	0	0	0
3.6	0	0	0	0	0	0	0	0
3.62	0	0	0	0	0	0	0	0
3.64	0	0	0	0	0	0	0	0
3.66	0	0	0	0	0	0	0	0
3.68	0	0	0	0	0	0	0	0
3.7	0	0	0	0	0	0	0	0
3.72	0	0	0	0	0	0	0	0
3.74	0	0	0	0	0	0	0	0
3.76	0	0	0	0	0	0	0	0
3.78	0	0	0	0	0	0	0	0
3.8	0	0	0	0	0	0	0	0
3.82	0	0	0	0	0	0	0	0
3.84	0	0	0	0	0	0	0	0
3.86	0	0	0	0	0	0	0	0
3.88	0	0	0	0	0	0	0	0
3.9	0	0	0	0	0	0	0	0
3.92	0	0	0	0	0	0	0	0
3.94	0	0	0	0	0	0	0	0
3.96	0	0	0	0	0	0	0	0
3.98	0	0	0	0	0	0	0	0
4	0	0	0	0	0	0	0	0
4.02	0	0	0	0	0	0	0	0
4.04	0	0	0	0	0	0	0	0
4.06	0	0	0	0	0	0	0	0
4.08	0	0	0	0	0	0	0	0
4.1	0	0	0	0	0	0	0	0
4.12	0	0	0	0	0	0	0	0
4.14	0	0	0	0	0	0	0	0
4.16	0	0	0	0	0	0	0	0
4.18	0	0	0	0	0	0	0	0
4.2	0	0	0	0	0	0	0	0
4.22	0	0	0	0	0	0	0	0
4.24	0	0	0	0	0	0	0	0
4.26	0	0	0	0	0	0	0	0
4.28	0	0	0	0	0	0	0	0
4.3	0	0	0	0	0	0	0	0
4.32	0	0	0	0	0	0	0	0
4.34	0	0	0	0	0	0	0	0
4.36	0	0	0	0	0	0	0	0
4.38	0	0	0	0	0	0	0	0
4.4	0	0	0	0	0	0	0	0
4.42	0	0	0	0	0	0	0	0
4.44	0	0	0	0	0	0	0	0
4.46	0	0	0	0	0	0	0	0
4.48	0	0	0	0	0	0	0	0
4.5	0	0	0	0	0	0	0	0
4.52	0	0	0	0	0	0	0	0
4.54	0	0	0	0	0	0	0	0
4.56	0	0	0	0	0	0	0	0
4.58	0	0	0	0	0	0	0	0
4.6	0	0	0	0	0	0	0	0
4.62	0	0	0	0	0	0	0	0
4.64	0	0	0	0	0	0	0	0
4.66	0	0	0	0	0	0	0	0
4.68	0	0	0	0	0	0	0	0
4.7	0	0	0	0	0	0	0	0
4.72	0	0	0	0	0	0	0	0
4.74	0	0	0	0	0	0	0	0
4.76	0	0	0	0	0	0	0	0
4.78	0	0	0	0	0	0	0	0
4.8	0	0	0	0	0	0	0	0
4.82	0	0	0	0	0	0	0	0
4.84	0	0	0	0	0	0	0	0
4.86	0	0	0	0	0	0	0	0
4.88	0	0	0	0	0	0	0	0
4.9	0	0	0	0	0	0	0	0
4.92	0	0	0	0	0	0	0	0
4.94	0	0	0	0	0	0	0	0
4.96	0	0	0	0	0	0	0	0
4.98	0	0	0	0	0	0	0	0
5	0	0	0	0	0	0	0	0

## Sheet: Fig. 2b
E_binding (eV) (before)	O1s (before)	O1s_background (before)	O1s_PEO (before)		E_binding (eV) (after)	O1s (after)	O1s_background (after)	O1s_PEO (after)	O1s_ROLi (after)
536.191	43.6425	54.5059	1.23408		535.641	64.9202	67.8904	1.59084	0.28
536.141	51.8769	54.4944	1.26968		535.592	64.3191	67.8349	1.64368	0.28532
536.091	47.4852	54.483	1.30682		535.542	69.3284	67.7793	1.69999	0.2908
536.041	56.5431	54.4715	1.3456		535.492	67.9258	67.7238	1.76028	0.29643
535.991	57.641	54.4601	1.38611		535.442	67.1243	67.6683	1.8252	0.30223
535.941	43.9169	54.4486	1.42846		535.392	64.7199	67.6127	1.89556	0.3082
535.891	47.2107	54.4372	1.47276		535.342	66.6234	67.5572	1.97235	0.31435
535.841	48.0342	54.4257	1.51912		535.292	70.4304	67.5016	2.05682	0.32067
535.791	61.2092	54.4143	1.56768		535.242	64.4193	67.4461	2.1505	0.3272
535.741	45.2894	54.4028	1.61858		535.192	67.8256	67.3906	2.25527	0.33391
535.692	48.0342	54.3914	1.67197		535.142	64.9202	67.335	2.37346	0.34084
535.642	55.9941	54.3799	1.72801		535.092	76.6419	67.2795	2.50791	0.34798
535.592	57.3665	54.3685	1.78688		535.043	70.1299	67.2239	2.66206	0.35535
535.542	58.4644	54.357	1.84879		534.993	67.7254	67.1684	2.84011	0.36295
535.492	48.5831	54.3456	1.91394		534.943	67.1243	67.1128	3.04708	0.3708
535.442	49.1321	54.3341	1.98259		534.893	67.6252	67.0573	3.28897	0.3789
535.392	47.7597	54.3227	2.055		534.843	69.7291	67.0017	3.57294	0.38726
535.342	57.9155	54.3112	2.13151		534.793	71.7328	66.9462	3.90738	0.3959
535.292	51.3279	54.2998	2.21248		534.743	76.2412	66.8906	4.30214	0.40483
535.242	59.8368	54.2883	2.29837		534.693	75.6401	66.8351	4.76864	0.41406
535.192	56.5431	54.2769	2.38973		534.643	71.0316	66.7796	5.32006	0.42361
535.143	59.0134	54.2654	2.48728		534.593	79.0464	66.724	5.97142	0.43349
535.093	53.7983	54.254	2.59195		534.544	75.6401	66.6685	6.73974	0.44371
535.043	59.2879	54.2425	2.70495		534.494	73.1355	66.6129	7.64408	0.4543
534.993	59.0134	54.2311	2.82794		534.444	83.2542	66.5574	8.70564	0.46526
534.943	57.641	54.2196	2.96316		534.394	80.449	66.5019	9.9477	0.47662
534.893	58.19	54.2082	3.11369		534.344	80.7495	66.4463	11.3955	0.4884
534.843	51.6024	54.1967	3.28377		534.294	86.3599	66.3908	13.0763	0.50061
534.793	59.2879	54.1853	3.47918		534.244	81.3507	66.3352	15.0189	0.51328
534.743	60.6603	54.1738	3.70786		534.194	83.154	66.2797	17.2533	0.52643
534.693	60.9348	54.1624	3.98055		534.144	91.3692	66.2241	19.8105	0.54009
534.644	66.1499	54.1509	4.31174		534.094	94.5752	66.1686	22.7217	0.55429
534.594	63.4051	54.1394	4.72075		534.044	98.4824	66.113	26.0178	0.56904
534.544	69.4437	54.128	5.23306		533.995	96.7792	66.0575	29.7286	0.5844
534.494	67.7968	54.1165	5.88195		533.945	102.189	66.0019	33.8818	0.60038
534.444	70.2671	54.1051	6.71028		533.895	105.796	65.9464	38.5023	0.61703
534.394	79.325	54.0936	7.7726		533.845	114.312	65.8909	43.6108	0.6344
534.344	66.9733	54.0822	9.13734		533.795	114.011	65.8353	49.2231	0.65253
534.294	72.1885	54.0707	10.8892		533.745	124.931	65.7798	55.3487	0.67148
534.244	88.6573	54.0593	13.1311		533.695	132.545	65.7242	61.9899	0.69132
534.194	80.1484	54.0478	15.9869		533.645	138.056	65.6687	69.1406	0.71212
534.144	90.8532	54.0364	19.6021		533.595	152.182	65.6131	76.7857	0.73398
534.095	89.7553	54.0249	24.1454		533.545	148.876	65.5576	84.8998	0.757
534.045	102.93	54.0135	29.8081		533.495	150.879	65.5021	93.4468	0.78132
533.995	105.126	54.002	36.8028		533.446	164.404	65.4465	102.38	0.80709
533.945	111.714	53.9906	45.3601		533.396	176.827	65.391	111.64	0.83453
533.895	120.223	53.9791	55.7234		533.346	191.755	65.3354	121.157	0.86387
533.845	134.77	53.9677	68.1419		533.296	198.768	65.2799	130.85	0.89542
533.795	148.494	53.9562	82.8603		533.246	208.186	65.2243	140.629	0.92955
533.745	154.258	53.9448	100.108		533.196	221.911	65.1688	150.39	0.96675
533.695	174.844	53.9333	120.084		533.146	228.223	65.1132	160.025	1.00758
533.645	211.076	53.9219	142.943		533.096	240.445	65.0577	169.417	1.05277
533.595	233.858	53.9104	168.777		533.046	241.748	65.0022	178.443	1.10322
533.546	250.601	53.899	197.602		532.996	261.785	64.9466	186.976	1.16
533.496	287.656	53.8875	229.34		532.946	250.263	64.8911	194.891	1.22447
533.446	312.634	53.8761	263.806		532.897	273.406	64.8355	202.061	1.29826
533.396	357.374	53.8646	300.7		532.847	268.898	64.78	208.366	1.38334
533.346	376.039	53.8532	339.598		532.797	269.599	64.7244	213.694	1.48209
533.296	415.015	53.8417	379.953		532.747	282.423	64.6689	217.945	1.59737
533.246	448.502	53.8303	421.103		532.697	279.117	64.6133	221.037	1.73256
533.196	494.889	53.8188	462.278		532.647	279.417	64.5578	222.908	1.89169
533.146	531.395	53.8074	502.618		532.597	288.534	64.5023	223.52	2.07943
533.096	569.822	53.7959	541.2		532.547	275.41	64.4467	222.859	2.30124
533.046	614.288	53.7845	577.065		532.497	283.124	64.3912	220.939	2.56345
532.997	658.48	53.773	609.25		532.447	275.711	64.3356	217.8	2.87324
532.947	712.827	53.7616	636.832		532.398	285.328	64.2801	213.504	3.23881
532.897	713.925	53.7501	658.971		532.348	262.686	64.2245	208.136	3.66935
532.847	739.726	53.7387	674.955		532.298	270.2	64.169	201.795	4.17509
532.797	757.293	53.7272	684.248		532.248	255.674	64.1135	194.594	4.7673
532.747	761.136	53.7158	686.53		532.198	252.668	64.0579	186.653	5.45828
532.697	748.235	53.7043	681.722		532.148	247.558	64.0024	178.097	6.26126
532.647	735.334	53.6929	669.989		532.098	238.542	63.9468	169.055	7.19031
532.597	733.688	53.6814	651.735		532.048	226.62	63.8913	159.651	8.26018
532.547	726.277	53.67	627.562		531.998	226.82	63.8357	150.009	9.48611
532.497	685.653	53.6585	598.234		531.948	211.392	63.7802	140.245	10.8835
532.448	634.874	53.6471	564.625		531.898	194.961	63.7246	130.468	12.4679
532.398	595.624	53.6356	527.679		531.849	202.275	63.6691	120.78	14.254
532.348	577.508	53.6242	488.36		531.799	189.15	63.6136	111.271	16.2559
532.298	513.828	53.6127	447.618		531.749	179.633	63.558	102.023	18.4863
532.248	471.009	53.6013	406.358		531.699	176.928	63.5025	93.1039	20.9559
532.198	455.913	53.5898	365.409		531.649	173.722	63.4469	84.573	23.6733
532.148	384.548	53.5784	325.503		531.599	166.007	63.3914	76.4767	26.6439
532.098	337.886	53.5669	287.265		531.549	169.414	63.3359	68.8506	29.8698
532.048	289.852	53.5555	251.197		531.499	153.184	63.2803	61.7197	33.349
531.998	263.502	53.544	217.677		531.449	159.696	63.2248	55.0987	37.0751
531.949	221.232	53.5326	186.964		531.399	153.484	63.1692	48.9933	41.0367
531.899	190.764	53.5211	159.204		531.349	155.989	63.1137	43.401	45.2175
531.849	172.923	53.5097	134.438		531.3	152.182	63.0581	38.312	49.5953
531.799	162.493	53.4982	112.624		531.25	155.789	63.0026	33.7103	54.1425
531.749	143.554	53.4868	93.6426		531.2	151.28	62.947	29.5749	58.8258
531.699	121.046	53.4753	77.3233		531.15	163.603	62.8915	25.8808	63.6065
531.649	118.576	53.4639	63.4539		531.1	156.891	62.8359	22.6004	68.4403
531.599	97.7152	53.4524	51.7982		531.05	164.004	62.7804	19.7037	73.2784
531.549	94.6959	53.441	42.1085		531	155.789	62.7249	17.1597	78.0672
531.499	88.9318	53.4295	34.1369		530.95	161.199	62.6693	14.9374	82.7498
531.449	80.9719	53.4181	27.6437		530.9	168.913	62.6138	13.0057	87.2659
531.4	85.6381	53.4066	22.4042		530.85	157.391	62.5582	11.3345	91.5536
531.35	80.9719	53.3952	18.2133		530.8	165.406	62.5027	9.89526	95.5499
531.3	72.7374	53.3837	14.8875		530.751	172.82	62.4471	8.66075	99.1924
531.25	72.1885	53.3723	12.2666		530.701	178.531	62.3916	7.60579	102.421
531.2	67.2478	53.3608	10.2128		530.651	171.017	62.3361	6.70716	105.178
531.15	71.365	53.3494	8.61012		530.601	175.325	62.2805	5.94378	107.414
531.1	63.6796	53.3379	7.36225		530.551	170.816	62.225	5.29665	109.085
531.05	70.5416	53.3265	6.3906		530.501	180.534	62.1694	4.74883	110.158
531	65.6009	53.315	5.63199		530.451	176.827	62.1139	4.28538	110.611
530.95	66.4244	53.3035	5.03627		530.401	184.341	62.0583	3.89319	110.435
530.9	64.2285	53.2921	4.56425		530.351	173.221	62.0028	3.5609	109.633
530.851	61.7582	53.2806	4.18561		530.301	179.532	61.9472	3.27874	108.221
530.801	63.6796	53.2692	3.87726		530.251	181.336	61.8917	3.03834	106.229
530.751	56.8176	53.2577	3.62174		530.202	166.208	61.8362	2.83262	103.695
530.701	54.3472	53.2463	3.40602		530.152	167.41	61.7806	2.6556	100.668
530.651	58.19	53.2348	3.22044		530.102	164.805	61.7251	2.50229	97.2
530.601	51.0535	53.2234	3.05792		530.052	159.596	61.6695	2.36854	93.3518
530.551	54.0727	53.2119	2.91328		530.002	154.787	61.614	2.25093	89.1846
530.501	51.0535	53.2005	2.78273		529.952	151.981	61.5584	2.14663	84.7613
530.451	54.0727	53.189	2.66353		529.902	147.874	61.5029	2.05335	80.1444
530.401	57.9155	53.1776	2.55367		529.852	135.451	61.4474	1.96921	75.3951
530.351	51.8769	53.1661	2.45167		529.802	133.848	61.3918	1.89268	70.5718
530.302	55.1707	53.1547	2.35642		529.752	125.733	61.3363	1.82256	65.7298
530.252	54.8962	53.1432	2.26709		529.702	117.718	61.2807	1.75783	60.9201
530.202	57.092	53.1318	2.18301		529.653	122.026	61.2252	1.69771	56.1888
530.152	54.3472	53.1203	2.10369		529.603	112.408	61.1696	1.64155	51.5773
530.102	52.7003	53.1089	2.02868		529.553	104.594	61.1141	1.58883	47.1212
530.052	52.7003	53.0974	1.95764		529.503	102.69	61.0585	1.53914	42.8507
530.002	54.3472	53.086	1.89028		529.453	100.486	61.003	1.49212	38.7902
529.952	60.6603	53.0745	1.82631		529.403	92.1707	60.9475	1.44751	34.9588
529.902	54.0727	53.0631	1.76551		529.353	90.7681	60.8919	1.40507	31.3699
529.852	61.7582	53.0516	1.70767		529.303	85.6586	60.8364	1.36461	28.032
529.803	55.1707	53.0402	1.6526		529.253	80.2486	60.7808	1.32597	24.9491
529.753	47.4852	53.0287	1.60012		529.203	82.052	60.7253	1.28902	22.1208
529.703	52.9748	53.0173	1.55007		529.154	79.347	60.6697	1.25362	19.543
529.653	51.3279	53.0058	1.50231		529.104	69.9295	60.6142	1.21969	17.2085
529.603	48.0342	52.9944	1.4567		529.054	75.039	60.5587	1.18713	15.1076
529.553	48.8576	52.9829	1.41312		529.004	73.2356	60.5031	1.15586	13.2281
529.503	54.8962	52.9715	1.37144		528.954	71.7328	60.4476	1.12581	11.5568
529.453	52.1514	52.96	1.33155		528.904	74.1373	60.392	1.09691	10.079
529.403	54.8962	52.9486	1.29337		528.854	67.3247	60.3365	1.0691	8.77951
529.353	49.4066	52.9371	1.25679		528.804	70.1299	60.2809	1.04233	7.64286
529.303	43.6425	52.9257	1.22173		528.754	69.0278	60.2254	1.01653	6.6537
529.254	46.6618	52.9142	1.1881		528.704	64.4193	60.1698	0.99168	5.79702
529.204	46.9362	52.9028	1.15582		528.654	66.8238	60.1143	0.96771	5.05844
529.154	49.4066	52.8913	1.12484		528.605	66.5232	60.0588	0.94459	4.42433
529.104	48.8576	52.8799	1.09507		528.555	64.2189	60.0032	0.92228	3.88199
529.054	53.2493	52.8684	1.06646		528.505	60.9128	59.9477	0.90075	3.41968
529.004	53.2493	52.857	1.03895		528.455	61.4137	59.8921	0.87995	3.02672
528.954	44.7404	52.8455	1.01247		528.405	64.0186	59.8366	0.85985	2.69345
528.904	53.2493	52.8341	0.987		528.355	66.0223	59.781	0.84043	2.41125
528.854	54.6217	52.8226	0.96246		528.305	61.9147	59.7255	0.82165	2.17249
528.804	46.3873	52.8112	0.93882		528.255	63.6178	59.67	0.80348	1.97047
528.754	41.7211	52.7997	0.91604		528.205	62.7161	59.6144	0.78591	1.79938
528.705	48.3087	52.7883	0.89407		528.155	64.4193	59.5589	0.7689	1.65418
528.655	51.3279	52.7768	0.87287		528.105	60.2115	59.5033	0.75243	1.53059
528.605	46.3873	52.7654	0.85242		528.056	65.6215	59.4478	0.73648	1.42495
528.555	45.2894	52.7539	0.83267		528.006	61.9147	59.3922	0.72102	1.33417
528.505	48.8576	52.7425	0.81359		527.956	60.0111	59.3367	0.70604	1.25569
528.455	49.1321	52.731	0.79516		527.906	61.4137	59.2811	0.69152	1.18734
528.405	48.0342	52.7195	0.77735		527.856	61.9147	59.2256	0.67744	1.12735
528.355	41.7211	52.7081	0.76012		527.806	60.9128	59.1701	0.66378	1.07427
528.305	50.23	52.6966	0.74346		527.756	58.308	59.1145	0.65053	1.02688
528.255	51.3279	52.6852	0.72733		527.706	64.4193	59.059	0.63766	0.98423
528.205	49.9555	52.6737	0.71172		527.656	63.3173	59.0034	0.62517	0.94551
528.156	42.2701	52.6623	0.69661		527.606	59.1095	58.9479	0.61304	0.91009
528.106	47.7597	52.6508	0.68197		527.556	57.9072	58.8923	0.60126	0.87746
528.056	43.368	52.6394	0.66778		527.507	67.8256	58.8368	0.58981	0.84719
528.006	44.7404	52.6279	0.65403		527.457	60.7124	58.7812	0.57869	0.81895
527.956	49.681	52.6165	0.6407		527.407	60.0111	58.7257	0.56787	0.79247
527.906	45.5638	52.605	0.62777		527.357	59.911	58.6702	0.55735	0.76753
527.856	47.2107	52.5936	0.61523		527.307	57.8071	58.6146	0.54712	0.74396
527.806	46.6618	52.5821	0.60305		527.257	52.5974	58.5591	0.53716	0.7216
527.756	46.1128	52.5707	0.59124		527.207	61.5139	58.5035	0.52747	0.70035
527.706	46.3873	52.5592	0.57976		527.157	60.2115	58.448	0.51804	0.6801
					527.107	57.6067	58.3924	0.50886	0.66077
					527.057	58.0074	58.3369	0.49992	0.64228
					527.008	54.9017	58.2814	0.49121	0.62459
					526.958	58.6085	58.2258	0.48273	0.60762
					526.908	57.6067	58.1703	0.47446	0.59135
					526.858	55.3024	58.1147	0.4664	0.57572
					526.808	57.8071	58.0592	0.45854	0.56071
					526.758	58.7087	58.0036	0.45088	0.54627
					526.708	59.2097	57.9481	0.44341	0.53238
					526.658	53.4991	57.8925	0.43612	0.51901
					526.608	57.5065	57.837	0.42901	0.50613
					526.558	59.1095	57.7815	0.42207	0.49372
					526.508	58.2078	57.7259	0.4153	0.48175
					526.459	61.5139	57.6704	0.40868	0.47021
					526.409	54.7013	57.6148	0.40223	0.45908
					526.359	55.2022	57.5593	0.39592	0.44833

## Sheet: Fig. 2c
Charge (|e|)	Number of Atoms (C-O, electrolyte)	Number of Atoms (C-C/C-H, CH3, electrolyte)	Number of Atoms (C-O, ~5 ps)	Number of Atoms (C-C/C-H, CH3, ~5 ps)	Number of Atoms (C-O, ~8 ps)	Number of Atoms (C-C/C-H, CH3, ~8 ps)	Number of Atoms (Li2C2H4, ~8 ps)	Number of Atoms (C-O, ~11 ps)	Number of Atoms (C-C/C-H, CH3, ~11 ps)	Number of Atoms (C-C/C-H, C2H4, ~11 ps)	Number of Atoms (Li2C2H4, ~11 ps)	Number of Atoms (C-O, ~14 ps)	Number of Atoms (C-C/C-H, CH3, ~14 ps)	Number of Atoms (C-C/C-H, C2H4, ~14 ps)	Number of Atoms (Li2C2H4, ~14 ps)
-5	0	0	0	0	0	0	0	0	0	0	0	0	0	0	0
-4.98	0	0	0	0	0	0	0	0	0	0	0	0	0	0	0
-4.96	0	0	0	0	0	0	0	0	0	0	0	0	0	0	0
-4.94	0	0	0	0	0	0	0	0	0	0	0	0	0	0	0
-4.92	0	0	0	0	0	0	0	0	0	0	0	0	0	0	0
-4.9	0	0	0	0	0	0	0	0	0	0	0	0	0	0	0
-4.88	0	0	0	0	0	0	0	0	0	0	0	0	0	0	0
-4.86	0	0	0	0	0	0	0	0	0	0	0	0	0	0	0
-4.84	0	0	0	0	0	0	0	0	0	0	0	0	0	0	0
-4.82	0	0	0	0	0	0	0	0	0	0	0	0	0	0	0
-4.8	0	0	0	0	0	0	0	0	0	0	0	0	0	0	0
-4.78	0	0	0	0	0	0	0	0	0	0	0	0	0	0	0
-4.76	0	0	0	0	0	0	0	0	0	0	0	0	0	0	0
-4.74	0	0	0	0	0	0	0	0	0	0	0	0	0	0	0
-4.72	0	0	0	0	0	0	0	0	0	0	0	0	0	0	0
-4.7	0	0	0	0	0	0	0	0	0	0	0	0	0	0	0
-4.68	0	0	0	0	0	0	0	0	0	0	0	0	0	0	0
-4.66	0	0	0	0	0	0	0	0	0	0	0	0	0	0	0
-4.64	0	0	0	0	0	0	0	0	0	0	0	0	0	0	0
-4.62	0	0	0	0	0	0	0	0	0	0	0	0	0	0	0
-4.6	0	0	0	0	0	0	0	0	0	0	0	0	0	0	0
-4.58	0	0	0	0	0	0	0	0	0	0	0	0	0	0	0
-4.56	0	0	0	0	0	0	0	0	0	0	0	0	0	0	0
-4.54	0	0	0	0	0	0	0	0	0	0	0	0	0	0	0
-4.52	0	0	0	0	0	0	0	0	0	0	0	0	0	0	0
-4.5	0	0	0	0	0	0	0	0	0	0	0	0	0	0	0
-4.48	0	0	0	0	0	0	0	0	0	0	0	0	0	0	0
-4.46	0	0	0	0	0	0	0	0	0	0	0	0	0	0	0
-4.44	0	0	0	0	0	0	0	0	0	0	0	0	0	0	0
-4.42	0	0	0	0	0	0	0	0	0	0	0	0	0	0	0
-4.4	0	0	0	0	0	0	0	0	0	0	0	0	0	0	0
-4.38	0	0	0	0	0	0	0	0	0	0	0	0	0	0	0
-4.36	0	0	0	0	0	0	0	0	0	0	0	0	0	0	0
-4.34	0	0	0	0	0	0	0	0	0	0	0	0	0	0	0
-4.32	0	0	0	0	0	0	0	0	0	0	0	0	0	0	0
-4.3	0	0	0	0	0	0	0	0	0	0	0	0	0	0	0
-4.28	0	0	0	0	0	0	0	0	0	0	0	0	0	0	0
-4.26	0	0	0	0	0	0	0	0	0	0	0	0	0	0	0
-4.24	0	0	0	0	0	0	0	0	0	0	0	0	0	0	0
-4.22	0	0	0	0	0	0	0	0	0	0	0	0	0	0	0
-4.2	0	0	0	0	0	0	0	0	0	0	0	0	0	0	0
-4.18	0	0	0	0	0	0	0	0	0	0	0	0	0	0	0
-4.16	0	0	0	0	0	0	0	0	0	0	0	0	0	0	0
-4.14	0	0	0	0	0	0	0	0	0	0	0	0	0	0	0
-4.12	0	0	0	0	0	0	0	0	0	0	0	0	0	0	0
-4.1	0	0	0	0	0	0	0	0	0	0	0	0	0	0	0
-4.08	0	0	0	0	0	0	0	0	0	0	0	0	0	0	0
-4.06	0	0	0	0	0	0	0	0	0	0	0	0	0	0	0
-4.04	0	0	0	0	0	0	0	0	0	0	0	0	0	0	0
-4.02	0	0	0	0	0	0	0	0	0	0	0	0	0	0	0
-4	0	0	0	0	0	0	0	0	0	0	0	0	0	0	0
-3.98	0	0	0	0	0	0	0	0	0	0	0	0	0	0	0
-3.96	0	0	0	0	0	0	0	0	0	0	0	0	0	0	0
-3.94	0	0	0	0	0	0	0	0	0	0	0	0	0	0	0
-3.92	0	0	0	0	0	0	0	0	0	0	0	0	0	0	0
-3.9	0	0	0	0	0	0	0	0	0	0	0	0	0	0	0
-3.88	0	0	0	0	0	0	0	0	0	0	0	0	0	0	0
-3.86	0	0	0	0	0	0	0	0	0	0	0	0	0	0	0
-3.84	0	0	0	0	0	0	0	0	0	0	0	0	0	0	0
-3.82	0	0	0	0	0	0	0	0	0	0	0	0	0	0	0
-3.8	0	0	0	0	0	0	0	0	0	0	0	0	0	0	0
-3.78	0	0	0	0	0	0	0	0	0	0	0	0	0	0	0
-3.76	0	0	0	0	0	0	0	0	0	0	0	0	0	0	0
-3.74	0	0	0	0	0	0	0	0	0	0	0	0	0	0	0
-3.72	0	0	0	0	0	0	0	0	0	0	0	0	0	0	0
-3.7	0	0	0	0	0	0	0	0	0	0	0	0	0	0	0
-3.68	0	0	0	0	0	0	0	0	0	0	0	0	0	0	0
-3.66	0	0	0	0	0	0	0	0	0	0	0	0	0	0	0
-3.64	0	0	0	0	0	0	0	0	0	0	0	0	0	0	0
-3.62	0	0	0	0	0	0	0	0	0	0	0	0	0	0	0
-3.6	0	0	0	0	0	0	0	0	0	0	0	0	0	0	0
-3.58	0	0	0	0	0	0	0	0	0	0	0	0	0	0	0
-3.56	0	0	0	0	0	0	0	0	0	0	0	0	0	0	0
-3.54	0	0	0	0	0	0	0	0	0	0	0	0	0	0	0
-3.52	0	0	0	0	0	0	0	0	0	0	0	0	0	0	0
-3.5	0	0	0	0	0	0	0	0	0	0	0	0	0	0	0
-3.48	0	0	0	0	0	0	0	0	0	0	0	0	0	0	0
-3.46	0	0	0	0	0	0	0	0	0	0	0	0	0	0	0
-3.44	0	0	0	0	0	0	0	0	0	0	0	0	0	0	0
-3.42	0	0	0	0	0	0	0	0	0	0	0	0	0	0	0
-3.4	0	0	0	0	0	0	0	0	0	0	0	0	0	0	0
-3.38	0	0	0	0	0	0	0	0	0	0	0	0	0	0	0
-3.36	0	0	0	0	0	0	0	0	0	0	0	0	0	0	0
-3.34	0	0	0	0	0	0	0	0	0	0	0	0	0	0	0
-3.32	0	0	0	0	0	0	0	0	0	0	0	0	0	0	0
-3.3	0	0	0	0	0	0	0	0	0	0	0	0	0	0	0
-3.28	0	0	0	0	0	0	0	0	0	0	0	0	0	0	0
-3.26	0	0	0	0	0	0	0	0	0	0	0	0	0	0	0
-3.24	0	0	0	0	0	0	0	0	0	0	0	0	0	0	0
-3.22	0	0	0	0	0	0	0	0	0	0	0	0	0	0	0
-3.2	0	0	0	0	0	0	0	0	0	0	0	0	0	0	0
-3.18	0	0	0	0	0	0	0	0	0	0	0	0	0	0	0
-3.16	0	0	0	0	0	0	0	0	0	0	0	0	0	0	0
-3.14	0	0	0	0	0	0	0	0	0	0	0	0	0	0	0
-3.12	0	0	0	0	0	0	0	0	0	0	0	0	0	0	0
-3.1	0	0	0	0	0	0	0	0	0	0	0	0	0	0	0
-3.08	0	0	0	0	0	0	0	0	0	0	0	0	0	0	0
-3.06	0	0	0	0	0	0	0	0	0	0	0	0	0	0	0
-3.04	0	0	0	0	0	0	0	0	0	0	0	0	0	0	0
-3.02	0	0	0	0	0	0	0	0	0	0	0	0	0	0	0
-3	0	0	0	0	0	0	0	0	0	0	0	0	0	0	0
-2.98	0	0	0	0	0	0	0	0	0	0	0	0	0	0	0
-2.96	0	0	0	0	0	0	0	0	0	0	0	0	0	0	0
-2.94	0	0	0	0	0	0	0	0	0	0	0	0	0	0	0
-2.92	0	0	0	0	0	0	0	0	0	0	0	0	0	0	0
-2.9	0	0	0	0	0	0	0	0	0	0	0	0	0	0	0
-2.88	0	0	0	0	0	0	0	0	0	0	0	0	0	0	0
-2.86	0	0	0	0	0	0	0	0	0	0	0	0	0	0	0
-2.84	0	0	0	0	0	0	0	0	0	0	0	0	0	0	0
-2.82	0	0	0	0	0	0	0	0	0	0	0	0	0	0	0
-2.8	0	0	0	0	0	0	0	0	0	0	0	0	0	0	0
-2.78	0	0	0	0	0	0	0	0	0	0	0	0	0	0	0
-2.76	0	0	0	0	0	0	0	0	0	0	0	0	0	0	0
-2.74	0	0	0	0	0	0	0	0	0	0	0	0	0	0	0
-2.72	0	0	0	0	0	0	0	0	0	0	0	0	0	0	0
-2.7	0	0	0	0	0	0	0	0	0	0	0	0	0	0	0
-2.68	0	0	0	0	0	0	0	0	0	0	0	0	0	0	0
-2.66	0	0	0	0	0	0	0	0	0	0	0	0	0	0	0
-2.64	0	0	0	0	0	0	0	0	0	0	0	0	0	0	0
-2.62	0	0	0	0	0	0	0	0	0	0	0	0	0	0	0
-2.6	0	0	0	0	0	0	0	0	0	0	0	0	0	0	0
-2.58	0	0	0	0	0	0	0	0	0	0	0	0	0	0	0
-2.56	0	0	0	0	0	0	0	0	0	0	0	0	0	0	0
-2.54	0	0	0	0	0	0	0	0	0	0	0	0	0	0	0
-2.52	0	0	0	0	0	0	0	0	0	0	0	0	0	0	0
-2.5	0	0	0	0	0	0	0	0	0	0	0	0	0	0	0
-2.48	0	0	0	0	0	0	0	0	0	0	0	0	0	0	0
-2.46	0	0	0	0	0	0	0	0	0	0	0	0	0	0	0
-2.44	0	0	0	0	0	0	0	0	0	0	0	0	0	0	0
-2.42	0	0	0	0	0	0	0	0	0	0	0	0	0	0	0
-2.4	0	0	0	0	0	0	0	0	0	0	0	0	0	0	0
-2.38	0	0	0	0	0	0	0	0	0	0	0	0	0	0	0
-2.36	0	0	0	0	0	0	0	0	0	0	0	0	0	0	0
-2.34	0	0	0	0	0	0	0	0	0	0	0	0	0	0	0
-2.32	0	0	0	0	0	0	0	0	0	0	0	0	0	0	0
-2.3	0	0	0	0	0	0	0	0	0	0	0	0	0	0	0
-2.28	0	0	0	0	0	0	0	0	0	0	0	0	0	0	0
-2.26	0	0	0	0	0	0	0	0	0	0	0	0	0	0	0
-2.24	0	0	0	0	0	0	0	0	0	0	0	0	0	0	0
-2.22	0	0	0	0	0	0	0	0	0	0	0	0	0	0	0
-2.2	0	0	0	0	0	0	0	0	0	0	0	0	0	0	0
-2.18	0	0	0	0	0	0	0	0	0	0	0	0	0	0	0
-2.16	0	0	0	0	0	0	0	0	0	0	0	0	0	0	0
-2.14	0	0	0	0	0	0	0	0	0	0	0	0	0	0	0
-2.12	0	0	0	0	0	0	0	0	0	0	0	0	0	0	0
-2.1	0	0	0	0	0	0	0	0	0	0	0	0	0	0	0
-2.08	0	0	0	0	0	0	0	0	0	0	0	0	0	0	0
-2.06	0	0	0	0	0	0	0	0	0	0	0	0	0	0	0
-2.04	0	0	0	0	0	0	0	0	0	0	0	0	0	0	0
-2.02	0	0	0	0	0	0	0	0	0	0	0	0	0	0	0
-2	0	0	0	0	0	0	0	0	0	0	0	0	0	0	0
-1.98	0	0	0	0	0	0	0	0	0	0	0	0	0	0	0
-1.96	0	0	0	0	0	0	0	0	0	0	0	0	0	0	0
-1.94	0	0	0	0	0	0	0	0	0	0	0	0	0	0	0
-1.92	0	0	0	0	0	0	0	0	0	0	0	0	0	0	0
-1.9	0	0	0	0	0	0	0	0	0	0	0	0	0	0	0
-1.88	0	0	0	0	0	0	0	0	0	0	0	0	0	0	0
-1.86	0	0	0	0	0	0	0	0	0	0	0	0	0	0	0
-1.84	0	0	0	0	0	0	0	0	0	0	0	0	0	0	0
-1.82	0	0	0	0	0	0	0	0	0	0	0	0	0	0	0
-1.8	0	0	0	0	0	0	0	0	0	0	0	0	0	0	0
-1.78	0	0	0	0	0	0	0	0	0	0	0	0	0	0	0
-1.76	0	0	0	0	0	0	0	0	0	0	0	0	0	0	0
-1.74	0	0	0	0	0	0	0	0	0	0	0	0	0	0	0
-1.72	0	0	0	0	0	0	0	0	0	0	0	0	0	0	0
-1.7	0	0	0	0	0	0	0	0	0	0	0	0	0	0	0
-1.68	0	0	0	0	0	0	0	0	0	0	0	0	0	0	0
-1.66	0	0	0	0	0	0	0	0	0	0	0	0	0	0	0
-1.64	0	0	0	0	0	0	0	0	0	0	0	0	0	0	0
-1.62	0	0	0	0	0	0	0	0	0	0	0	0	0	0	0
-1.6	0	0	0	0	0	0	0	0	0	0	0	0	0	0	0
-1.58	0	0	0	0	0	0	0	0	0	0	0	0	0	0	0
-1.56	0	0	0	0	0	0	0	0	0	0	0	0	0	0	0
-1.54	0	0	0	0	0	0	0	0	0	0	0	0	0	0	0
-1.52	0	0	0	0	0	0	0	0	0	0	0	0	0	0	0
-1.5	0	0	0	0	0	0	0	0	0	0	0	0	0	0	0
-1.48	0	0	0	0	0	0	0	0	0	0	0	0	0	0	0
-1.46	0	0	0	0	0	0	0	0	0	0	0	0	0	0	0
-1.44	0	0	0	0	0	0	0	0	0	0	0	0	0	0	0
-1.42	0	0	0	0	0	0	0	0	0	0	0	0	0	0	0
-1.4	0	0	0	0	0	0	0	0	0	0	0	0	0	0	0
-1.38	0	0	0	0	0	0	0	0	0	0	0	0	0	0	0
-1.36	0	0	0	0	0	0	0	0	0	0	0	0	0	0	0
-1.34	0	0	0	0	0	0	0	0	0	0	0	0	0	0	0
-1.32	0	0	0	0	0	0	0	0	0	0	0	0	0	0	0
-1.3	0	0	0	0	0	0	0	0	0	0	0	0	0	0	0
-1.28	0	0	0	0	0	0	0	0	0	0	0	0	0	0	0
-1.26	0	0	0	0	0	0	0	0	0	0	0	0	0	0	0
-1.24	0	0	0	0	0	0	0	0	0	0	0	0	0	0	0
-1.22	0	0	0	0	0	0	0	0	0	0	0	0	0	0	0
-1.2	0	0	0	0	0	0	0	0	0	0	0	0	0	0	0
-1.18	0	0	0	0	0	0	0	0	0	0	0	0	0	0	0.1
-1.16	0	0	0	0	0	0	0	0	0	0	0	0	0	0	0
-1.14	0	0	0	0	0	0	0	0	0	0	0	0	0	0	0
-1.12	0	0	0	0	0	0	0	0	0	0	0	0	0	0	0
-1.1	0	0	0	0	0	0	0	0	0	0	0	0	0	0	0
-1.08	0	0	0	0	0	0	0	0	0	0	0	0	0	0	0
-1.06	0	0	0	0	0	0	0	0	0	0	0	0	0	0	0
-1.04	0	0	0	0	0	0	0	0	0	0	0	0	0	0	0
-1.02	0	0	0	0	0	0	0	0	0	0	0	0	0	0	0
-1	0	0	0	0	0	0	0	0	0	0	0	0	0	0	0
-0.98	0	0	0	0	0	0	0	0	0	0	0	0	0	0	0
-0.96	0	0	0	0	0	0	0	0	0	0	0	0	0	0	0
-0.94	0	0	0	0	0	0	0	0	0	0	0	0	0	0	0
-0.92	0	0	0	0	0	0	0	0	0	0	0.1	0	0	0	0.1
-0.9	0	0	0	0	0	0	0	0	0	0	0	0	0	0	0.2
-0.88	0	0	0	0	0	0	0	0	0	0	0	0	0	0	0.2
-0.86	0	0	0	0	0	0	0	0	0	0	0.3	0	0	0	0.1
-0.84	0	0	0	0	0	0	0	0	0	0	0.2	0	0	0	0.2
-0.82	0	0	0	0	0	0	0	0	0	0	0.4	0	0	0	0.4
-0.8	0	0	0	0	0	0	0.2	0	0	0	0.5	0	0	0	0.3
-0.78	0	0	0	0	0	0	0.1	0	0	0	0.3	0	0	0	0.4
-0.76	0	0	0	0	0	0	0.1	0	0	0	0.6	0	0	0	0.3
-0.74	0	0	0	0	0	0	0.2	0	0	0	0.2	0	0	0	1
-0.72	0	0	0	0	0	0	0.3	0	0	0	0.4	0	0	0	0.6
-0.7	0	0	0	0	0	0	0.3	0	0	0	0.2	0	0	0	0.9
-0.68	0	0	0	0	0	0	0.1	0	0	0	0.2	0	0	0	0.6
-0.66	0	0	0	0	0	0	0.2	0	0	0	0.2	0	0	0	0.4
-0.64	0	0	0	0	0	0	0.3	0	0	0	0.3	0	0	0	0.5
-0.62	0	0	0	0	0	0	0	0	0	0	0	0	0	0	0.5
-0.6	0	0	0	0	0	0	0.1	0	0	0	0.1	0	0	0	0.5
-0.58	0	0	0	0	0	0	0	0	0	0	0	0	0	0	0.1
-0.56	0	0	0	0	0	0	0	0	0	0	0	0	0	0	0.2
-0.54	0	0	0	0	0	0	0.1	0	0	0	0	0	0	0	0.2
-0.52	0	0	0	0	0	0	0	0	0	0	0	0	0	0	0.1
-0.5	0	0	0	0	0	0	0	0	0	0	0	0	0	0	0.1
-0.48	0	0	0	0	0	0	0	0	0	0	0	0	0	0	0
-0.46	0	0	0	0	0	0	0	0	0	0	0	0	0	0	0
-0.44	0	0	0	0	0	0	0	0	0	0	0	0	0	0	0
-0.42	0	0	0	0	0	0	0	0	0	0	0	0	0	0	0
-0.4	0	0	0	0	0	0	0	0	0	0	0	0	0	0	0
-0.38	0	0	0	0	0	0	0	0	0	0	0	0	0	0	0
-0.36	0	0	0	0	0	0	0	0	0	0	0	0	0	0	0
-0.34	0	0	0	0	0	0	0	0	0	0	0	0	0	0	0
-0.32	0	0	0	0	0	0	0	0	0	0	0	0	0	0	0
-0.3	0	0	0	0	0	0	0	0	0	0.1	0	0	0	0	0
-0.28	0	0	0	0.1	0	0	0	0	0	0	0	0	0	0	0
-0.26	0	0.2	0	0.1	0	0	0	0	0.1	0	0	0	0	0.1	0
-0.24	0	0.1	0	0.2	0	0.3	0	0	0.3	0.2	0	0	0	0.1	0
-0.22	0	0.6	0	0.3	0	0.3	0	0	0.3	0	0	0	0.3	0	0
-0.2	0	0.5	0	0.3	0	0.4	0	0	0.6	0.2	0	0	0.9	0.2	0
-0.18	0	0.9	0	0.9	0	1	0	0	0.9	0.2	0	0	1	0.2	0
-0.16	0	2	0	1.6	0	0.9	0	0	1.3	0.5	0	0	1.5	0	0
-0.14	0	2.5	0	1.2	0	1.7	0	0	2.1	0.3	0	0	3.2	0.2	0
-0.12	0	2	0	2.9	0	3.8	0	0	2.9	0.2	0	0	2.9	0.1	0
-0.1	0	2.4	0	3.1	0	2.7	0	0	2.5	0.1	0	0	2.4	0.4	0
-0.08	0	1.8	0	3.2	0	2.6	0	0	3.1	0.1	0	0	2.6	0.1	0
-0.06	0	1.9	0	2.1	0	2.5	0	0	2	0.1	0	0	2.1	0.2	0
-0.04	0	1.5	0	2	0	1.4	0	0	1.3	0	0	0	1.4	0.3	0
-0.02	0	0.7	0	1.1	0	0.7	0	0	1.4	0	0	0	0.9	0	0
0	0	1.3	0	0.4	0	1.2	0	0	0.7	0	0	0	0.5	0.1	0
0.02	0	0.5	0	0.2	0	0.4	0	0	0.3	0	0	0	0.3	0	0
0.04	0	0.8	0	0.1	0	0.1	0	0	0.1	0	0	0	0	0	0
0.06	0	0.3	0	0	0	0	0	0	0	0	0	0	0	0	0
0.08	0	0	0	0.1	0	0	0	0	0.1	0	0	0	0	0	0
0.1	0	0	0	0.1	0	0	0	0	0	0	0	0	0	0	0
0.12	0	0	0	0	0	0	0	0	0	0	0	0	0	0	0
0.14	0.1	0	0.1	0	0.1	0	0	0	0	0	0	0	0	0	0
0.16	0.2	0	0	0	0.1	0	0	0.2	0	0	0	0	0	0	0
0.18	0.1	0	0.1	0	0.3	0	0	0.1	0	0	0	0.1	0	0	0
0.2	0.5	0	0.1	0	0	0	0	0.5	0	0	0	0.6	0	0	0
0.22	0.9	0	0.6	0	1.3	0	0	0.2	0	0	0	0.2	0	0	0
0.24	1	0	1.2	0	1.6	0	0	0.4	0	0	0	0.9	0	0	0
0.26	2.1	0	1.5	0	1.7	0	0	1.3	0	0	0	2	0	0	0
0.28	3.2	0	2.9	0	2.7	0	0	2.6	0	0	0	2.8	0	0	0
0.3	4.5	0	3.7	0	3.7	0	0	3.3	0	0	0	4.2	0	0	0
0.32	7.8	0	5.5	0	6.5	0	0	6.4	0	0	0	5.8	0	0	0
0.34	9.3	0	9.2	0	9.3	0	0	8.1	0	0	0	8.2	0	0	0
0.36	10.9	0	12.1	0	10.5	0	0	12.3	0	0	0	10.5	0	0	0
0.38	10.9	0	12.8	0	13.2	0	0	13.8	0	0	0	10.6	0	0	0
0.4	11.7	0	13.1	0	13.4	0	0	11.1	0	0	0	12.1	0	0	0
0.42	13.2	0	15.3	0	11.7	0	0	12.9	0	0	0	13.2	0	0	0
0.44	13	0	12.9	0	12.7	0	0	12.2	0	0	0	9.4	0	0	0
0.46	9.1	0	9.3	0	10.9	0	0	10.9	0	0	0	8.3	0	0	0
0.48	8.4	0	7.9	0	6.5	0	0	5.9	0	0	0	7.1	0	0	0
0.5	6	0	5.6	0	5.3	0	0	4.1	0	0	0	5.5	0	0	0
0.52	2.7	0	2.7	0	2.8	0	0	3	0	0	0	2.9	0	0	0
0.54	1.9	0	1.8	0	1.8	0	0	1.7	0	0	0	1.6	0	0	0
0.56	1.1	0	0.9	0	1.1	0	0	0.6	0	0	0	1.4	0	0	0
0.58	0.8	0	0.3	0	0.8	0	0	1	0	0	0	0.5	0	0	0
0.6	0.4	0	0.2	0	0	0	0	0.7	0	0	0	0.6	0	0	0
0.62	0	0	0.2	0	0	0	0	0.5	0	0	0	0.5	0	0	0
0.64	0.1	0	0	0	0	0	0	0.1	0	0	0	0.5	0	0	0
0.66	0	0	0	0	0	0	0	0	0	0	0	0.2	0	0	0
0.68	0.1	0	0	0	0	0	0	0.1	0	0	0	0.1	0	0	0
0.7	0	0	0	0	0	0	0	0	0	0	0	0.1	0	0	0
0.72	0	0	0	0	0	0	0	0	0	0	0	0.1	0	0	0
0.74	0	0	0	0	0	0	0	0	0	0	0	0	0	0	0
0.76	0	0	0	0	0	0	0	0	0	0	0	0	0	0	0
0.78	0	0	0	0	0	0	0	0	0	0	0	0	0	0	0
0.8	0	0	0	0	0	0	0	0	0	0	0	0	0	0	0
0.82	0	0	0	0	0	0	0	0	0	0	0	0	0	0	0
0.84	0	0	0	0	0	0	0	0	0	0	0	0	0	0	0
0.86	0	0	0	0	0	0	0	0	0	0	0	0	0	0	0
0.88	0	0	0	0	0	0	0	0	0	0	0	0	0	0	0
0.9	0	0	0	0	0	0	0	0	0	0	0	0	0	0	0
0.92	0	0	0	0	0	0	0	0	0	0	0	0	0	0	0
0.94	0	0	0	0	0	0	0	0	0	0	0	0	0	0	0
0.96	0	0	0	0	0	0	0	0	0	0	0	0	0	0	0
0.98	0	0	0	0	0	0	0	0	0	0	0	0	0	0	0
1	0	0	0	0	0	0	0	0	0	0	0	0	0	0	0
1.02	0	0	0	0	0	0	0	0	0	0	0	0	0	0	0
1.04	0	0	0	0	0	0	0	0	0	0	0	0	0	0	0
1.06	0	0	0	0	0	0	0	0	0	0	0	0	0	0	0
1.08	0	0	0	0	0	0	0	0	0	0	0	0	0	0	0
1.1	0	0	0	0	0	0	0	0	0	0	0	0	0	0	0
1.12	0	0	0	0	0	0	0	0	0	0	0	0	0	0	0
1.14	0	0	0	0	0	0	0	0	0	0	0	0	0	0	0
1.16	0	0	0	0	0	0	0	0	0	0	0	0	0	0	0
1.18	0	0	0	0	0	0	0	0	0	0	0	0	0	0	0
1.2	0	0	0	0	0	0	0	0	0	0	0	0	0	0	0
1.22	0	0	0	0	0	0	0	0	0	0	0	0	0	0	0
1.24	0	0	0	0	0	0	0	0	0	0	0	0	0	0	0
1.26	0	0	0	0	0	0	0	0	0	0	0	0	0	0	0
1.28	0	0	0	0	0	0	0	0	0	0	0	0	0	0	0
1.3	0	0	0	0	0	0	0	0	0	0	0	0	0	0	0
1.32	0	0	0	0	0	0	0	0	0	0	0	0	0	0	0
1.34	0	0	0	0	0	0	0	0	0	0	0	0	0	0	0
1.36	0	0	0	0	0	0	0	0	0	0	0	0	0	0	0
1.38	0	0	0	0	0	0	0	0	0	0	0	0	0	0	0
1.4	0	0	0	0	0	0	0	0	0	0	0	0	0	0	0
1.42	0	0	0	0	0	0	0	0	0	0	0	0	0	0	0
1.44	0	0	0	0	0	0	0	0	0	0	0	0	0	0	0
1.46	0	0	0	0	0	0	0	0	0	0	0	0	0	0	0
1.48	0	0	0	0	0	0	0	0	0	0	0	0	0	0	0
1.5	0	0	0	0	0	0	0	0	0	0	0	0	0	0	0
1.52	0	0	0	0	0	0	0	0	0	0	0	0	0	0	0
1.54	0	0	0	0	0	0	0	0	0	0	0	0	0	0	0
1.56	0	0	0	0	0	0	0	0	0	0	0	0	0	0	0
1.58	0	0	0	0	0	0	0	0	0	0	0	0	0	0	0
1.6	0	0	0	0	0	0	0	0	0	0	0	0	0	0	0
1.62	0	0	0	0	0	0	0	0	0	0	0	0	0	0	0
1.64	0	0	0	0	0	0	0	0	0	0	0	0	0	0	0
1.66	0	0	0	0	0	0	0	0	0	0	0	0	0	0	0
1.68	0	0	0	0	0	0	0	0	0	0	0	0	0	0	0
1.7	0	0	0	0	0	0	0	0	0	0	0	0	0	0	0
1.72	0	0	0	0	0	0	0	0	0	0	0	0	0	0	0
1.74	0	0	0	0	0	0	0	0	0	0	0	0	0	0	0
1.76	0	0	0	0	0	0	0	0	0	0	0	0	0	0	0
1.78	0	0	0	0	0	0	0	0	0	0	0	0	0	0	0
1.8	0	0	0	0	0	0	0	0	0	0	0	0	0	0	0
1.82	0	0	0	0	0	0	0	0	0	0	0	0	0	0	0
1.84	0	0	0	0	0	0	0	0	0	0	0	0	0	0	0
1.86	0	0	0	0	0	0	0	0	0	0	0	0	0	0	0
1.88	0	0	0	0	0	0	0	0	0	0	0	0	0	0	0
1.9	0	0	0	0	0	0	0	0	0	0	0	0	0	0	0
1.92	0	0	0	0	0	0	0	0	0	0	0	0	0	0	0
1.94	0	0	0	0	0	0	0	0	0	0	0	0	0	0	0
1.96	0	0	0	0	0	0	0	0	0	0	0	0	0	0	0
1.98	0	0	0	0	0	0	0	0	0	0	0	0	0	0	0
2	0	0	0	0	0	0	0	0	0	0	0	0	0	0	0
2.02	0	0	0	0	0	0	0	0	0	0	0	0	0	0	0
2.04	0	0	0	0	0	0	0	0	0	0	0	0	0	0	0
2.06	0	0	0	0	0	0	0	0	0	0	0	0	0	0	0
2.08	0	0	0	0	0	0	0	0	0	0	0	0	0	0	0
2.1	0	0	0	0	0	0	0	0	0	0	0	0	0	0	0
2.12	0	0	0	0	0	0	0	0	0	0	0	0	0	0	0
2.14	0	0	0	0	0	0	0	0	0	0	0	0	0	0	0
2.16	0	0	0	0	0	0	0	0	0	0	0	0	0	0	0
2.18	0	0	0	0	0	0	0	0	0	0	0	0	0	0	0
2.2	0	0	0	0	0	0	0	0	0	0	0	0	0	0	0
2.22	0	0	0	0	0	0	0	0	0	0	0	0	0	0	0
2.24	0	0	0	0	0	0	0	0	0	0	0	0	0	0	0
2.26	0	0	0	0	0	0	0	0	0	0	0	0	0	0	0
2.28	0	0	0	0	0	0	0	0	0	0	0	0	0	0	0
2.3	0	0	0	0	0	0	0	0	0	0	0	0	0	0	0
2.32	0	0	0	0	0	0	0	0	0	0	0	0	0	0	0
2.34	0	0	0	0	0	0	0	0	0	0	0	0	0	0	0
2.36	0	0	0	0	0	0	0	0	0	0	0	0	0	0	0
2.38	0	0	0	0	0	0	0	0	0	0	0	0	0	0	0
2.4	0	0	0	0	0	0	0	0	0	0	0	0	0	0	0
2.42	0	0	0	0	0	0	0	0	0	0	0	0	0	0	0
2.44	0	0	0	0	0	0	0	0	0	0	0	0	0	0	0
2.46	0	0	0	0	0	0	0	0	0	0	0	0	0	0	0
2.48	0	0	0	0	0	0	0	0	0	0	0	0	0	0	0
2.5	0	0	0	0	0	0	0	0	0	0	0	0	0	0	0
2.52	0	0	0	0	0	0	0	0	0	0	0	0	0	0	0
2.54	0	0	0	0	0	0	0	0	0	0	0	0	0	0	0
2.56	0	0	0	0	0	0	0	0	0	0	0	0	0	0	0
2.58	0	0	0	0	0	0	0	0	0	0	0	0	0	0	0
2.6	0	0	0	0	0	0	0	0	0	0	0	0	0	0	0
2.62	0	0	0	0	0	0	0	0	0	0	0	0	0	0	0
2.64	0	0	0	0	0	0	0	0	0	0	0	0	0	0	0
2.66	0	0	0	0	0	0	0	0	0	0	0	0	0	0	0
2.68	0	0	0	0	0	0	0	0	0	0	0	0	0	0	0
2.7	0	0	0	0	0	0	0	0	0	0	0	0	0	0	0
2.72	0	0	0	0	0	0	0	0	0	0	0	0	0	0	0
2.74	0	0	0	0	0	0	0	0	0	0	0	0	0	0	0
2.76	0	0	0	0	0	0	0	0	0	0	0	0	0	0	0
2.78	0	0	0	0	0	0	0	0	0	0	0	0	0	0	0
2.8	0	0	0	0	0	0	0	0	0	0	0	0	0	0	0
2.82	0	0	0	0	0	0	0	0	0	0	0	0	0	0	0
2.84	0	0	0	0	0	0	0	0	0	0	0	0	0	0	0
2.86	0	0	0	0	0	0	0	0	0	0	0	0	0	0	0
2.88	0	0	0	0	0	0	0	0	0	0	0	0	0	0	0
2.9	0	0	0	0	0	0	0	0	0	0	0	0	0	0	0
2.92	0	0	0	0	0	0	0	0	0	0	0	0	0	0	0
2.94	0	0	0	0	0	0	0	0	0	0	0	0	0	0	0
2.96	0	0	0	0	0	0	0	0	0	0	0	0	0	0	0
2.98	0	0	0	0	0	0	0	0	0	0	0	0	0	0	0
3	0	0	0	0	0	0	0	0	0	0	0	0	0	0	0
3.02	0	0	0	0	0	0	0	0	0	0	0	0	0	0	0
3.04	0	0	0	0	0	0	0	0	0	0	0	0	0	0	0
3.06	0	0	0	0	0	0	0	0	0	0	0	0	0	0	0
3.08	0	0	0	0	0	0	0	0	0	0	0	0	0	0	0
3.1	0	0	0	0	0	0	0	0	0	0	0	0	0	0	0
3.12	0	0	0	0	0	0	0	0	0	0	0	0	0	0	0
3.14	0	0	0	0	0	0	0	0	0	0	0	0	0	0	0
3.16	0	0	0	0	0	0	0	0	0	0	0	0	0	0	0
3.18	0	0	0	0	0	0	0	0	0	0	0	0	0	0	0
3.2	0	0	0	0	0	0	0	0	0	0	0	0	0	0	0
3.22	0	0	0	0	0	0	0	0	0	0	0	0	0	0	0
3.24	0	0	0	0	0	0	0	0	0	0	0	0	0	0	0
3.26	0	0	0	0	0	0	0	0	0	0	0	0	0	0	0
3.28	0	0	0	0	0	0	0	0	0	0	0	0	0	0	0
3.3	0	0	0	0	0	0	0	0	0	0	0	0	0	0	0
3.32	0	0	0	0	0	0	0	0	0	0	0	0	0	0	0
3.34	0	0	0	0	0	0	0	0	0	0	0	0	0	0	0
3.36	0	0	0	0	0	0	0	0	0	0	0	0	0	0	0
3.38	0	0	0	0	0	0	0	0	0	0	0	0	0	0	0
3.4	0	0	0	0	0	0	0	0	0	0	0	0	0	0	0
3.42	0	0	0	0	0	0	0	0	0	0	0	0	0	0	0
3.44	0	0	0	0	0	0	0	0	0	0	0	0	0	0	0
3.46	0	0	0	0	0	0	0	0	0	0	0	0	0	0	0
3.48	0	0	0	0	0	0	0	0	0	0	0	0	0	0	0
3.5	0	0	0	0	0	0	0	0	0	0	0	0	0	0	0
3.52	0	0	0	0	0	0	0	0	0	0	0	0	0	0	0
3.54	0	0	0	0	0	0	0	0	0	0	0	0	0	0	0
3.56	0	0	0	0	0	0	0	0	0	0	0	0	0	0	0
3.58	0	0	0	0	0	0	0	0	0	0	0	0	0	0	0
3.6	0	0	0	0	0	0	0	0	0	0	0	0	0	0	0
3.62	0	0	0	0	0	0	0	0	0	0	0	0	0	0	0
3.64	0	0	0	0	0	0	0	0	0	0	0	0	0	0	0
3.66	0	0	0	0	0	0	0	0	0	0	0	0	0	0	0
3.68	0	0	0	0	0	0	0	0	0	0	0	0	0	0	0
3.7	0	0	0	0	0	0	0	0	0	0	0	0	0	0	0
3.72	0	0	0	0	0	0	0	0	0	0	0	0	0	0	0
3.74	0	0	0	0	0	0	0	0	0	0	0	0	0	0	0
3.76	0	0	0	0	0	0	0	0	0	0	0	0	0	0	0
3.78	0	0	0	0	0	0	0	0	0	0	0	0	0	0	0
3.8	0	0	0	0	0	0	0	0	0	0	0	0	0	0	0
3.82	0	0	0	0	0	0	0	0	0	0	0	0	0	0	0
3.84	0	0	0	0	0	0	0	0	0	0	0	0	0	0	0
3.86	0	0	0	0	0	0	0	0	0	0	0	0	0	0	0
3.88	0	0	0	0	0	0	0	0	0	0	0	0	0	0	0
3.9	0	0	0	0	0	0	0	0	0	0	0	0	0	0	0
3.92	0	0	0	0	0	0	0	0	0	0	0	0	0	0	0
3.94	0	0	0	0	0	0	0	0	0	0	0	0	0	0	0
3.96	0	0	0	0	0	0	0	0	0	0	0	0	0	0	0
3.98	0	0	0	0	0	0	0	0	0	0	0	0	0	0	0
4	0	0	0	0	0	0	0	0	0	0	0	0	0	0	0
4.02	0	0	0	0	0	0	0	0	0	0	0	0	0	0	0
4.04	0	0	0	0	0	0	0	0	0	0	0	0	0	0	0
4.06	0	0	0	0	0	0	0	0	0	0	0	0	0	0	0
4.08	0	0	0	0	0	0	0	0	0	0	0	0	0	0	0
4.1	0	0	0	0	0	0	0	0	0	0	0	0	0	0	0
4.12	0	0	0	0	0	0	0	0	0	0	0	0	0	0	0
4.14	0	0	0	0	0	0	0	0	0	0	0	0	0	0	0
4.16	0	0	0	0	0	0	0	0	0	0	0	0	0	0	0
4.18	0	0	0	0	0	0	0	0	0	0	0	0	0	0	0
4.2	0	0	0	0	0	0	0	0	0	0	0	0	0	0	0
4.22	0	0	0	0	0	0	0	0	0	0	0	0	0	0	0
4.24	0	0	0	0	0	0	0	0	0	0	0	0	0	0	0
4.26	0	0	0	0	0	0	0	0	0	0	0	0	0	0	0
4.28	0	0	0	0	0	0	0	0	0	0	0	0	0	0	0
4.3	0	0	0	0	0	0	0	0	0	0	0	0	0	0	0
4.32	0	0	0	0	0	0	0	0	0	0	0	0	0	0	0
4.34	0	0	0	0	0	0	0	0	0	0	0	0	0	0	0
4.36	0	0	0	0	0	0	0	0	0	0	0	0	0	0	0
4.38	0	0	0	0	0	0	0	0	0	0	0	0	0	0	0
4.4	0	0	0	0	0	0	0	0	0	0	0	0	0	0	0
4.42	0	0	0	0	0	0	0	0	0	0	0	0	0	0	0
4.44	0	0	0	0	0	0	0	0	0	0	0	0	0	0	0
4.46	0	0	0	0	0	0	0	0	0	0	0	0	0	0	0
4.48	0	0	0	0	0	0	0	0	0	0	0	0	0	0	0
4.5	0	0	0	0	0	0	0	0	0	0	0	0	0	0	0
4.52	0	0	0	0	0	0	0	0	0	0	0	0	0	0	0
4.54	0	0	0	0	0	0	0	0	0	0	0	0	0	0	0
4.56	0	0	0	0	0	0	0	0	0	0	0	0	0	0	0
4.58	0	0	0	0	0	0	0	0	0	0	0	0	0	0	0
4.6	0	0	0	0	0	0	0	0	0	0	0	0	0	0	0
4.62	0	0	0	0	0	0	0	0	0	0	0	0	0	0	0
4.64	0	0	0	0	0	0	0	0	0	0	0	0	0	0	0
4.66	0	0	0	0	0	0	0	0	0	0	0	0	0	0	0
4.68	0	0	0	0	0	0	0	0	0	0	0	0	0	0	0
4.7	0	0	0	0	0	0	0	0	0	0	0	0	0	0	0
4.72	0	0	0	0	0	0	0	0	0	0	0	0	0	0	0
4.74	0	0	0	0	0	0	0	0	0	0	0	0	0	0	0
4.76	0	0	0	0	0	0	0	0	0	0	0	0	0	0	0
4.78	0	0	0	0	0	0	0	0	0	0	0	0	0	0	0
4.8	0	0	0	0	0	0	0	0	0	0	0	0	0	0	0
4.82	0	0	0	0	0	0	0	0	0	0	0	0	0	0	0
4.84	0	0	0	0	0	0	0	0	0	0	0	0	0	0	0
4.86	0	0	0	0	0	0	0	0	0	0	0	0	0	0	0
4.88	0	0	0	0	0	0	0	0	0	0	0	0	0	0	0
4.9	0	0	0	0	0	0	0	0	0	0	0	0	0	0	0
4.92	0	0	0	0	0	0	0	0	0	0	0	0	0	0	0
4.94	0	0	0	0	0	0	0	0	0	0	0	0	0	0	0
4.96	0	0	0	0	0	0	0	0	0	0	0	0	0	0	0
4.98	0	0	0	0	0	0	0	0	0	0	0	0	0	0	0
5	0	0	0	0	0	0	0	0	0	0	0	0	0	0	0

## Sheet: Fig. 2d
E_binding (eV) (before)	C1s (before)	C1s_background (before)	C1s_PEO (before)	C1s_C-C/C-H (before)		E_binding (eV) (after)	C1s (after)	C1s_background (after)	C1s_PEO (after)	C1s_C-C/C-H (after)
293.8	82.5246	97.9487	0.26148	0.10945		291.978	20.7111	15.2962	0.18851	0.49631
293.75	94.3384	97.8799	0.26517	0.11072		291.928	15.3663	15.2844	0.19213	0.50351
293.7	85.3128	97.8111	0.26895	0.112		291.878	22.7154	15.2725	0.19586	0.51087
293.65	85.0172	97.7423	0.27281	0.11331		291.828	19.3749	15.2607	0.19969	0.51839
293.6	83.0328	97.6735	0.27675	0.11464		291.778	18.7068	15.2488	0.20364	0.52608
293.55	86.3961	97.6047	0.28077	0.116		291.728	16.7025	15.237	0.2077	0.53394
293.5	101.576	97.5359	0.28489	0.11738		291.678	21.3792	15.2251	0.21188	0.54198
293.45	91.7127	97.4671	0.28909	0.11878		291.628	17.3706	15.2132	0.2162	0.5502
293.4	85.5093	97.3983	0.29339	0.12021		291.579	13.362	15.2014	0.22064	0.55861
293.35	91.9636	97.3295	0.29779	0.12167		291.529	16.7025	15.1895	0.22522	0.56721
293.3	93.6355	97.2607	0.30228	0.12315		291.479	18.7068	15.1777	0.22995	0.57601
293.25	92.4954	97.192	0.30688	0.12466		291.429	24.0516	15.1658	0.23482	0.58502
293.2	100.351	97.1232	0.31158	0.1262		291.379	16.0344	15.154	0.23985	0.59424
293.15	92.7458	97.0544	0.31639	0.12777		291.329	17.3706	15.1421	0.24504	0.60368
293.1	99.4745	96.9856	0.32132	0.12936		291.279	12.0258	15.1302	0.2504	0.61334
293.05	103.672	96.9168	0.32636	0.13099		291.229	16.0344	15.1184	0.25594	0.62324
293	113.768	96.848	0.33151	0.13264		291.179	13.362	15.1065	0.26166	0.63337
292.95	105.885	96.7792	0.3368	0.13433		291.13	20.7111	15.0947	0.26758	0.64376
292.9	107.552	96.7104	0.3422	0.13605		291.08	12.6939	15.0828	0.27369	0.6544
292.85	111.465	96.6416	0.34774	0.1378		291.03	6.681	15.0709	0.28002	0.66531
292.8	113.412	96.5728	0.35342	0.13959		290.98	15.3663	15.0591	0.28657	0.67649
292.75	108.902	96.504	0.35923	0.14141		290.93	18.0387	15.0472	0.29334	0.68795
292.7	98.7817	96.4352	0.36519	0.14327		290.88	18.0387	15.0354	0.30036	0.69971
292.65	101.291	96.3665	0.3713	0.14517		290.83	22.0473	15.0235	0.30763	0.71177
292.6	87.5276	96.2977	0.37756	0.1471		290.78	12.6939	15.0117	0.31517	0.72414
292.55	97.0498	96.2289	0.38398	0.14907		290.73	16.0344	14.9998	0.32298	0.73684
292.5	87.4987	96.1601	0.39057	0.15108		290.68	15.3663	14.9879	0.33108	0.74987
292.45	93.0922	96.0913	0.39732	0.15314		290.631	16.0344	14.9761	0.33949	0.76325
292.4	86.068	96.0225	0.40426	0.15523		290.581	16.0344	14.9642	0.34823	0.77698
292.35	87.4554	95.9537	0.41137	0.15737		290.531	13.362	14.9524	0.3573	0.79109
292.3	77.6319	95.8849	0.41868	0.15955		290.481	18.7068	14.9405	0.36672	0.80559
292.25	93.0308	95.8161	0.42618	0.16178		290.431	10.0215	14.9286	0.37652	0.82049
292.2	78.4467	95.7473	0.43388	0.16405		290.381	13.362	14.9168	0.38671	0.8358
292.15	82.6356	95.6785	0.44179	0.16638		290.331	16.0344	14.9049	0.39731	0.85154
292.1	88.7836	95.6097	0.44992	0.16875		290.281	11.3577	14.8931	0.40836	0.86773
292.05	71.6873	95.5409	0.45828	0.17117		290.231	22.7154	14.8812	0.41986	0.88438
292	91.8341	95.4722	0.46687	0.17365		290.182	8.0172	14.8694	0.43185	0.90151
291.95	82.8611	95.4034	0.47571	0.17618		290.132	15.3663	14.8575	0.44436	0.91914
291.9	76.9697	95.3346	0.48479	0.17876		290.082	16.0344	14.8456	0.45741	0.93729
291.85	83.3934	95.2658	0.49414	0.18141		290.032	9.3534	14.8338	0.47104	0.95599
291.8	68.8302	95.197	0.50376	0.18411		289.982	12.6939	14.8219	0.48528	0.97524
291.75	84.2052	95.1282	0.51367	0.18687		289.932	14.0301	14.8101	0.50017	0.99508
291.7	83.3522	95.0594	0.52386	0.18969		289.882	14.6982	14.7982	0.51575	1.01552
291.65	77.4656	94.9906	0.53437	0.19258		289.832	17.3706	14.7864	0.53206	1.0366
291.6	72.9791	94.9218	0.54519	0.19554		289.782	17.3706	14.7745	0.54916	1.05833
291.55	77.9993	94.853	0.55634	0.19856		289.733	18.7068	14.7627	0.56711	1.08076
291.5	79.6636	94.7842	0.56784	0.20166		289.683	18.7068	14.7508	0.58597	1.10389
291.45	83.5631	94.7155	0.57969	0.20483		289.633	17.3706	14.7389	0.60582	1.12778
291.4	83.8288	94.6466	0.59192	0.20807		289.583	18.7068	14.7271	0.62674	1.15244
291.35	78.5067	94.5779	0.60454	0.21139		289.533	18.7068	14.7152	0.64886	1.17791
291.3	81.0078	94.5091	0.61757	0.21479		289.483	20.7111	14.7034	0.67231	1.20423
291.25	79.0395	94.4403	0.63102	0.21827		289.433	15.3663	14.6915	0.69727	1.23143
291.2	75.117	94.3715	0.64491	0.22184		289.383	20.043	14.6797	0.72397	1.25957
291.15	75.3839	94.3027	0.65926	0.22549		289.333	21.3792	14.6678	0.75271	1.28866
291.1	77.6047	94.2339	0.6741	0.22924		289.283	22.0473	14.6559	0.78387	1.31877
291.05	80.9413	94.1651	0.68944	0.23308		289.234	16.7025	14.6441	0.81799	1.34994
291	76.742	94.0963	0.7053	0.23702		289.184	14.6982	14.6322	0.85575	1.38222
290.95	75.8924	94.0275	0.72172	0.24106		289.134	17.3706	14.6204	0.89807	1.41565
290.9	86.7597	93.9587	0.73872	0.2452		289.084	16.7025	14.6085	0.94618	1.45031
290.85	83.1195	93.8899	0.75632	0.24945		289.034	16.0344	14.5966	1.00171	1.48624
290.8	74.7395	93.8212	0.77455	0.25381		288.984	16.0344	14.5848	1.06678	1.52351
290.75	73.0542	93.7524	0.79345	0.25828		288.934	19.3749	14.5729	1.14419	1.56218
290.7	74.4361	93.6836	0.81304	0.26288		288.884	20.043	14.5611	1.23756	1.60234
290.65	74.7027	93.6148	0.83337	0.2676		288.834	20.7111	14.5492	1.35154	1.64404
290.6	80.543	93.546	0.85446	0.27244		288.785	20.043	14.5374	1.49209	1.68737
290.55	81.9231	93.4772	0.87636	0.27742		288.735	25.3878	14.5255	1.66673	1.73243
290.5	68.258	93.4084	0.89911	0.28253		288.685	24.0516	14.5136	1.88487	1.77929
290.45	90.2529	93.3396	0.92275	0.28779		288.635	24.0516	14.5018	2.15814	1.82806
290.4	79.3761	93.2708	0.94733	0.2932		288.585	23.3835	14.4899	2.50083	1.87883
290.35	81.5909	93.202	0.9729	0.29876		288.535	24.7197	14.4781	2.93021	1.93173
290.3	74.6169	93.1332	0.99951	0.30447		288.485	28.0602	14.4662	3.46694	1.98686
290.25	78.7803	93.0644	1.02722	0.31036		288.435	28.0602	14.4543	4.13543	2.04436
290.2	65.6859	92.9956	1.05609	0.31641		288.385	28.7283	14.4425	4.96416	2.10436
290.15	76.8065	92.9269	1.08618	0.32264		288.336	38.0817	14.4306	5.98584	2.16701
290.1	74.2898	92.8581	1.11757	0.32906		288.286	32.0688	14.4188	7.23756	2.23247
290.05	80.6761	92.7893	1.15034	0.33567		288.236	42.7584	14.4069	8.76065	2.30091
290	78.994	92.7205	1.18455	0.34248		288.186	38.7498	14.3951	10.6004	2.37252
289.95	79.2591	92.6517	1.2203	0.3495		288.136	44.0946	14.3832	12.8056	2.44752
289.9	83.1389	92.5829	1.25768	0.35674		288.086	46.767	14.3713	15.4274	2.52613
289.85	79.2332	92.5141	1.29679	0.36421		288.036	50.7756	14.3595	18.5185	2.60861
289.8	69.7694	92.4453	1.33774	0.37191		287.986	53.448	14.3476	22.1314	2.69528
289.75	82.2644	92.3765	1.38064	0.37985		287.936	48.7713	14.3358	26.3168	2.78647
289.7	78.3607	92.3077	1.42561	0.38805		287.886	54.1161	14.3239	31.1209	2.88263
289.65	76.9587	92.2389	1.4728	0.39652		287.837	64.8057	14.3121	36.5836	2.98424
289.6	85.0018	92.1702	1.52235	0.40527		287.787	56.1204	14.3002	42.7354	3.09196
289.55	84.9879	92.1014	1.57442	0.41431		287.737	77.4996	14.2883	49.5949	3.20659
289.5	83.3079	92.0326	1.62917	0.42366		287.687	75.4953	14.2765	57.1658	3.32917
289.45	78.8519	91.9638	1.6868	0.43332		287.637	74.1591	14.2646	65.4346	3.46105
289.4	81.0598	91.895	1.74751	0.44331		287.587	97.5426	14.2528	74.3679	3.60402
289.35	82.9895	91.8262	1.81151	0.45366		287.537	95.5383	14.2409	83.9109	3.76044
289.3	85.4735	91.7574	1.87906	0.46437		287.487	110.905	14.2291	93.9861	3.93346
289.25	74.0834	91.6886	1.9504	0.47546		287.437	110.236	14.2172	104.493	4.12727
289.2	82.9488	91.6198	2.02584	0.48695		287.388	112.241	14.2053	115.307	4.34744
289.15	85.9864	91.551	2.1057	0.49886		287.338	145.646	14.1935	126.283	4.60133
289.1	83.199	91.4822	2.19032	0.51121		287.288	152.995	14.1816	137.256	4.89863
289.05	93.445	91.4134	2.28011	0.52402		287.238	163.684	14.1698	148.044	5.25203
289	83.4491	91.3447	2.37552	0.53732		287.188	155.667	14.1579	158.454	5.678
288.95	85.653	91.2759	2.47708	0.55112		287.138	205.107	14.1461	168.284	6.19774
288.9	86.4705	91.2071	2.58544	0.56547		287.088	181.723	14.1342	177.331	6.83834
288.85	81.7456	91.1383	2.70136	0.58037		287.038	210.451	14.1223	185.395	7.63404
288.8	83.1176	91.0695	2.82587	0.59587		286.988	228.49	14.1105	192.288	8.6277
288.75	83.6581	91.0007	2.9603	0.612		286.939	204.439	14.0986	197.843	9.87243
288.7	85.5832	90.9319	3.10652	0.62878		286.889	245.193	14.0868	201.917	11.4333
288.65	88.0615	90.8631	3.26716	0.64627		286.839	239.848	14.0749	204.402	13.3892
288.6	83.3402	90.7943	3.44607	0.66448		286.789	226.486	14.0631	205.231	15.8345
288.55	82.773	90.7255	3.64889	0.68347		286.739	227.154	14.0512	204.381	18.8807
288.5	97.4293	90.6567	3.88398	0.70328		286.689	251.874	14.0393	201.877	22.658
288.45	93.539	90.5879	4.16362	0.72396		286.639	235.171	14.0275	197.784	27.3163
288.4	80.519	90.5191	4.50583	0.74555		286.589	226.486	14.0156	192.213	33.0252
288.35	90.4653	90.4504	4.93679	0.76812		286.539	268.576	14.0038	185.304	39.9744
288.3	93.4933	90.3816	5.49401	0.79172		286.489	268.576	13.9919	177.227	48.3716
288.25	86.0109	90.3128	6.23054	0.81642		286.44	265.236	13.9801	168.17	58.4406
288.2	94.2924	90.244	7.22026	0.84228		286.39	271.248	13.9682	158.331	70.417
288.15	97.3182	90.1752	8.56431	0.86938		286.34	249.869	13.9563	147.915	84.5434
288.1	100.343	90.1064	10.3987	0.89779		286.29	239.18	13.9445	137.124	101.062
288.05	116.633	90.0376	12.903	0.9276		286.24	282.606	13.9326	126.149	120.206
288	117.72	89.9688	16.3094	0.95892		286.19	259.223	13.9208	115.174	142.191
287.95	128.476	89.9	20.9123	0.99182		286.14	271.917	13.9089	104.363	167.202
287.9	129.284	89.8312	27.0763	1.02643		286.09	301.981	13.8971	93.8612	195.383
287.85	143.625	89.7624	35.2426	1.06287		286.04	321.356	13.8852	83.7918	226.82
287.8	148.02	89.6936	45.9316	1.10126		285.991	316.011	13.8733	74.2558	261.537
287.75	169.257	89.6248	59.7399	1.14174		285.941	382.153	13.8615	65.3303	299.474
287.7	205.394	89.5561	77.3301	1.18447		285.891	387.498	13.8496	57.0698	340.483
287.65	213.642	89.4873	99.412	1.22961		285.841	440.946	13.8378	49.5075	384.317
287.6	229.062	89.4185	126.713	1.27735		285.791	454.308	13.8259	42.6566	430.623
287.55	266	89.3497	159.939	1.3279		285.741	492.39	13.814	36.5133	478.943
287.5	290.786	89.2809	199.722	1.38147		285.691	596.613	13.8022	31.0588	528.711
287.45	339.839	89.2121	246.562	1.43834		285.641	590.6	13.7903	26.2624	579.261
287.4	401.839	89.1433	300.761	1.49879		285.591	666.095	13.7785	22.0843	629.839
287.35	436.794	89.0745	362.36	1.56316		285.542	687.475	13.7666	18.478	679.61
287.3	512.268	89.0057	431.069	1.63187		285.492	760.298	13.7548	15.3929	727.684
287.25	572.555	88.9369	506.226	1.70543		285.442	841.138	13.7429	12.7765	773.133
287.2	674.992	88.8681	586.751	1.78451		285.392	847.819	13.731	10.576	815.019
287.15	749.013	88.7994	671.147	1.87001		285.342	870.534	13.7192	8.74039	852.424
287.1	823.009	88.7306	757.508	1.96317		285.292	920.641	13.7073	7.22085	884.478
287.05	896.43	88.6618	843.568	2.06577		285.242	943.357	13.6955	5.97216	910.4
287	983.324	88.593	926.781	2.18041		285.192	982.775	13.6836	4.95303	929.528
286.95	1069.91	88.5242	1004.43	2.31092		285.142	996.805	13.6717	4.12643	941.359
286.9	1143.26	88.4554	1073.73	2.46295		285.092	980.77	13.6599	3.4597	945.57
286.85	1217.41	88.3866	1132.04	2.64482		285.043	986.115	13.648	2.92441	942.048
286.8	1253.54	88.3178	1176.97	2.86869		284.993	978.098	13.6362	2.4962	930.888
286.75	1288.84	88.249	1206.57	3.15222		284.943	979.434	13.6243	2.15445	912.394
286.7	1327.16	88.1802	1219.53	3.52061		284.893	855.836	13.6125	1.88192	887.054
286.65	1317.04	88.1114	1215.24	4.00941		284.843	870.534	13.6006	1.66438	855.517
286.6	1299.77	88.0426	1193.9	4.66798		284.793	827.107	13.5887	1.4902	818.557
286.55	1261.33	87.9738	1156.48	5.5636		284.743	774.996	13.5769	1.35001	777.034
286.5	1258.1	87.9051	1104.64	6.78649		284.693	756.289	13.565	1.23631	731.865
286.45	1210.33	87.8363	1040.56	8.45518		284.643	666.095	13.5532	1.14317	683.988
286.4	1119.42	87.7675	966.77	10.7225		284.594	632.022	13.5413	1.06593	634.331
286.35	998.846	87.6987	886.017	13.781		284.544	579.911	13.5295	1.00099	583.791
286.3	902.773	87.6299	801.059	17.8684		284.494	537.152	13.5176	0.94556	533.206
286.25	844.375	87.5611	714.547	23.2708		284.444	473.683	13.5058	0.89752	483.34
286.2	731.875	87.4923	628.899	30.3237		284.394	414.222	13.4939	0.85526	434.866
286.15	666.657	87.4235	546.21	39.4094		284.344	356.765	13.482	0.81755	388.359
286.1	568.228	87.3547	468.187	50.9498		284.294	307.994	13.4702	0.78348	344.289
286.05	488.778	87.2859	396.121	65.3927		284.244	301.981	13.4583	0.75235	303.016
286	470.579	87.2171	330.881	83.1929		284.194	239.848	13.4465	0.72364	264.797
285.95	457.052	87.1483	272.94	104.785		284.145	217.801	13.4346	0.69696	229.789
285.9	424.592	87.0795	222.414	130.551		284.095	193.749	13.4228	0.67202	198.058
285.85	414.644	87.0108	179.128	160.782		284.045	177.715	13.4109	0.64859	169.59
285.8	401.407	86.942	142.671	195.637		283.995	156.335	13.399	0.62648	144.3
285.75	416.156	86.8732	112.469	235.102		283.945	145.646	13.3872	0.60557	122.052
285.7	475.334	86.8044	87.8486	278.951		283.895	136.96	13.3753	0.58574	102.662
285.65	505.972	86.7356	68.0859	326.718		283.845	130.279	13.3635	0.56689	85.9184
285.6	518.778	86.6668	52.4586	377.674		283.795	109.568	13.3516	0.54895	71.5881
285.55	555.156	86.598	40.2771	430.828		283.745	106.228	13.3397	0.53186	59.4295
285.5	612.355	86.5292	30.9097	484.94		283.695	87.5211	13.3279	0.51555	49.1998
285.45	663.506	86.4604	23.797	538.553		283.646	81.5082	13.316	0.49998	40.6625
285.4	709.708	86.3916	18.4578	590.043		283.596	72.8229	13.3042	0.4851	33.5927
285.35	724.388	86.3228	14.4896	637.697		283.546	64.1376	13.2923	0.47087	27.7809
285.3	763.169	86.2541	11.5635	679.787		283.496	62.8014	13.2805	0.45725	23.036
285.25	802.212	86.1853	9.41712	714.675		283.446	68.1462	13.2686	0.44421	19.1864
285.2	864.792	86.1165	7.84553	740.917		283.396	52.1118	13.2567	0.43171	16.0804
285.15	856.165	86.0477	6.69193	757.371		283.346	44.0946	13.2449	0.41972	13.5862
285.1	876.559	85.9789	5.83861	763.292		283.296	45.4308	13.233	0.40822	11.5907
285.05	825.234	85.9101	5.19885	758.41		283.246	40.7541	13.2212	0.39718	9.99797
285	814.154	85.8413	4.70983	742.948		283.197	30.7326	13.2093	0.38658	8.72782
284.95	795.417	85.7725	4.3268	717.607		283.147	32.0688	13.1974	0.3764	7.71406
284.9	766.016	85.7037	4.01833	683.494		283.097	39.4179	13.1856	0.3666	6.90256
284.85	742.642	85.6349	3.76264	642.031		283.047	32.0688	13.1737	0.35718	6.24961
284.8	658.288	85.5661	3.54482	594.84		282.997	34.0731	13.1619	0.34812	5.72027
284.75	614.704	85.4973	3.35471	543.644		282.947	20.043	13.15	0.33939	5.28686
284.7	580.703	85.4286	3.18544	490.164		282.897	27.3921	13.1382	0.33098	4.92771
284.65	495.596	85.3598	3.03235	436.034		282.847	20.7111	13.1263	0.32288	4.62596
284.6	460.532	85.291	2.89226	382.729		282.797	19.3749	13.1144	0.31507	4.36863
284.55	397.333	85.2222	2.76295	331.513		282.748	20.7111	13.1026	0.30754	4.14578
284.5	359.018	85.1534	2.64284	283.402		282.698	21.3792	13.0907	0.30028	3.94986
284.45	335.739	85.0846	2.53078	239.15		282.648	20.043	13.0789	0.29326	3.77517
284.4	282.151	85.0158	2.42588	199.249		282.598	13.362	13.067	0.28649	3.6174
284.35	270.908	84.947	2.32744	163.945		282.548	14.0301	13.0552	0.27994	3.47334
284.3	222.262	84.8782	2.23488	133.272		282.498	19.3749	13.0433	0.27362	3.34055
284.25	195.472	84.8094	2.14771	107.085		282.448	13.362	13.0314	0.26751	3.2172
284.2	170.874	84.7406	2.0655	85.1059		282.398	20.043	13.0196	0.26159	3.10191
284.15	164.296	84.6718	1.98788	66.9579		282.348	12.6939	13.0077	0.25587	2.99361
284.1	156.357	84.603	1.91451	52.2105		282.298	14.0301	12.9959	0.25034	2.89147
284.05	122.773	84.5343	1.84508	40.4097		282.249	10.0215	12.984	0.24498	2.79486
284	129.028	84.4655	1.77933	31.1059		282.199	11.3577	12.9722	0.23979	2.70323
283.95	115.643	84.3967	1.71699	23.8741		282.149	11.3577	12.9603	0.23476	2.61618
283.9	118.078	84.3279	1.65783	18.3277		282.099	9.3534	12.9484	0.22989	2.53333
283.85	113.152	84.2591	1.60166	14.1266		282.049	10.0215	12.9366	0.22517	2.45439
283.8	110.953	84.1903	1.54826	10.9798		281.999	8.0172	12.9247	0.22059	2.37908
283.75	109.027	84.1215	1.49746	8.64526		281.949	12.6939	12.9129	0.21614	2.30718
283.7	109.009	84.0527	1.4491	6.92602		281.899	11.3577	12.901	0.21183	2.23846
283.65	97.2752	83.9839	1.40303	5.66576		281.849	13.362	12.8892	0.20765	2.17274
283.6	98.3494	83.9151	1.3591	4.74287		281.8	12.0258	12.8773	0.20359	2.10985
283.55	99.1508	83.8463	1.31718	4.06468		281.75	8.0172	12.8654	0.19964	2.04962
283.5	100.224	83.7776	1.27716	3.56188		281.7	8.6853	12.8536	0.19581	1.9919
283.45	86.3206	83.7087	1.23892	3.18361		281.65	13.362	12.8417	0.19209	1.93656
283.4	85.49	83.64	1.20236	2.89313		281.6	12.0258	12.8299	0.18847	1.88347
283.35	87.3818	83.5712	1.16739	2.66437		281.55	6.0129	12.818	0.18495	1.83251
283.3	84.9183	83.5024	1.13391	2.47905		281.5	8.6853	12.8062	0.18153	1.78357
283.25	96.3341	83.4336	1.10183	2.32456		281.45	6.681	12.7943	0.17821	1.73654
283.2	87.6119	83.3648	1.07109	2.19225		281.4	4.0086	12.7824	0.17497	1.69133
283.15	88.686	83.296	1.04161	2.07626		281.351	6.681	12.7706	0.17182	1.64784
283.1	89.2159	83.2272	1.01333	1.97263		281.301	9.3534	12.7587	0.16876	1.606
283.05	81.3148	83.1584	0.98617	1.87865		281.251	10.0215	12.7469	0.16577	1.56571
283	91.0907	83.0896	0.96008	1.79247
282.95	86.4543	83.0208	0.93501	1.71281
282.9	88.0714	82.952	0.91091	1.63875
282.85	83.1653	82.8833	0.88772	1.5696
282.8	89.4019	82.8145	0.86539	1.50482
282.75	85.3122	82.7457	0.8439	1.44401
282.7	84.7552	82.6769	0.82319	1.38682
282.65	80.9392	82.6081	0.80323	1.33293
282.6	78.4822	82.5393	0.78399	1.28211
282.55	77.3835	82.4705	0.76542	1.2341
282.5	81.1718	82.4017	0.74751	1.18872
282.45	87.4019	82.3329	0.73021	1.14576
282.4	82.2315	82.2641	0.7135	1.10507
282.35	86.5599	82.1953	0.69736	1.06649
282.3	83.5617	82.1265	0.68176	1.02987
282.25	95.2126	82.0577	0.66667	0.99509
282.2	88.6881	81.989	0.65208	0.96202
282.15	87.8605	81.9202	0.63796	0.93056
282.1	82.695	81.8514	0.62429	0.9006
282.05	85.6637	81.7826	0.61105	0.87206
282	95.1366	81.7138	0.59823	0.84484
281.95	101.354	81.645	0.58581	0.81886
281.9	78.8487	81.5762	0.57377	0.79406
281.85	95.362	81.5074	0.56209	0.77035
281.8	83.4284	81.4386	0.55077	0.74769
281.75	87.2067	81.3698	0.53978	0.726
281.7	79.34	81.301	0.52912	0.70524
281.65	81.4933	81.2322	0.51877	0.68535
281.6	88.7892	81.1635	0.50872	0.66628
281.55	93.3762	81.0947	0.49895	0.64799
281.5	92.2789	81.0259	0.48947	0.63044
281.45	91.723	80.9571	0.48025	0.61359
281.4	88.4621	80.8883	0.47129	0.5974
281.35	86.8251	80.8195	0.46258	0.58184
281.3	88.7044	80.7507	0.45411	0.56688
281.25	87.879	80.6819	0.44586	0.55249
281.2	88.1354	80.6131	0.43784	0.53863
281.15	73.5246	80.5443	0.43003	0.52528
281.1	79.9993	80.4755	0.42243	0.51243
281.05	82.4186	80.4068	0.41503	0.50003

## Sheet: Fig. S1
Time (fs)	Relative Energy (eV)
1	-7.1477
2	-3.2124
3	-0.6718
4	-0.9262
5	-1.9942
6	-1.5147
7	0.9016
8	3.1453
9	2.215
10	-1.8026
11	-4.9451
12	-4.0095
13	0.0306
14	3.2181
15	3.3214
16	2.2738
17	2.9643
18	6.3304
19	10.4628
20	11.5683
21	8.2394
22	4.3015
23	4.1722
24	7.5682
25	10.2245
26	9.3821
27	7.0988
28	6.6505
29	9.0276
30	12.6515
31	14.2634
32	11.9652
33	8.1529
34	6.8317
35	8.5883
36	10.3917
37	9.7171
38	7.4553
39	6.0705
40	6.7701
41	8.778
42	10.0652
43	9.0415
44	6.527
45	5.0693
46	5.7912
47	7.1736
48	7.2449
49	5.9849
50	4.9057
51	5.117
52	6.3991
53	7.5007
54	7.1985
55	5.6425
56	4.4382
57	4.7897
58	6.106
59	6.9383
60	6.7447
61	6.2836
62	6.5274
63	7.6866
64	9.0424
65	9.4979
66	8.6716
67	7.6292
68	7.7557
69	9.0683
70	10.3171
71	10.5297
72	9.985
73	9.6537
74	10.1655
75	11.2332
76	11.9071
77	11.3938
78	10.1231
79	9.4589
80	10.1547
81	11.5779
82	12.4143
83	12.1072
84	11.3112
85	10.9685
86	11.2177
87	11.3265
88	10.538
89	8.8665
90	7.2579
91	6.7027
92	7.2526
93	7.9768
94	8.1049
95	7.872
96	8.0256
97	8.7746
98	9.5585
99	9.7113
100	9.0155
101	7.951
102	7.2726
103	7.3097
104	7.599
105	7.3755
106	6.7173
107	6.4453
108	6.883
109	7.5621
110	8.0399
111	8.2224
112	8.2558
113	8.4421
114	9.0629
115	9.8303
116	9.9245
117	9.2773
118	8.703
119	8.5574
120	8.5294
121	8.328
122	7.8727
123	7.3974
124	7.4462
125	8.1411
126	9.0902
127	9.6767
128	9.6698
129	9.5561
130	9.5934
131	9.5269
132	9.0906
133	8.2449
134	7.334
135	6.9322
136	7.0408
137	7.2547
138	7.3697
139	7.3639
140	7.4728
141	7.7527
142	7.9432
143	7.8208
144	7.2825
145	6.5333
146	6.1763
147	6.3099
148	6.3218
149	6.0912
150	5.9712
151	6.1688
152	6.5956
153	6.9987
154	7.2056
155	7.0913
156	6.6889
157	6.4642
158	6.5978
159	6.5802
160	6.3192
161	6.265
162	6.5719
163	6.9928
164	7.345
165	7.6766
166	7.956
167	8.0498
168	8.2014
169	8.5249
170	8.499
171	7.9999
172	7.6902
173	7.7963
174	7.9996
175	8.0614
176	8.1071
177	8.3208
178	8.7096
179	9.2654
180	9.8186
181	9.9317
182	9.541
183	9.1984
184	9.2129
185	9.2283
186	8.8567
187	8.2238
188	7.837
189	7.9809
190	8.5885
191	9.2069
192	9.3866
193	9.3692
194	9.5256
195	9.8717
196	10.0809
197	9.8373
198	9.1678
199	8.5231
200	8.3613
201	8.595
202	8.5456
203	8.0984
204	7.9123
205	8.0465
206	8.1332
207	8.0485
208	7.7596
209	7.2608
210	6.7624
211	6.6874
212	7.0209
213	7.172
214	7.0296
215	7.197
216	7.8264
217	8.3608
218	8.4004
219	8.0394
220	7.4768
221	6.956
222	6.761
223	6.7488
224	6.4244
225	5.9171
226	5.8055
227	6.255
228	6.8036
229	7.0626
230	7.0944
231	7.0774
232	7.1448
233	7.3873
234	7.6077
235	7.489
236	7.1618
237	7.049
238	7.2642
239	7.5438
240	7.6369
241	7.5303
242	7.4066
243	7.4586
244	7.7257
245	8.0507
246	8.0684
247	7.7258
248	7.5356
249	7.7096
250	7.8885
251	7.7702
252	7.3127
253	6.7133
254	6.3263
255	6.2608
256	6.3389
257	6.4226
258	6.4176
259	6.5639
260	7.0618
261	7.5969
262	7.7645
263	7.4335
264	6.7715
265	6.1051
266	5.5675
267	5.0475
268	4.5756
269	4.1277
270	3.8349
271	4.1142
272	4.8325
273	5.516
274	5.9465
275	6.1479
276	6.2527
277	6.3142
278	6.2498
279	6.1561
280	6.1071
281	5.9782
282	5.9956
283	6.3326
284	6.7762
285	7.1172
286	7.2522
287	7.1676
288	6.9197
289	6.6095
290	6.4782
291	6.5782
292	6.6731
293	6.8763
294	7.4509
295	8.2545
296	8.9747
297	9.4064
298	9.469
299	9.0842
300	8.4264
301	7.9396
302	7.7404
303	7.6079
304	7.4133
305	7.4078
306	7.839
307	8.5868
308	9.2759
309	9.5664
310	9.2233
311	8.5354
312	8.0608
313	7.8668
314	7.609
315	7.0958
316	6.7085
317	6.8502
318	7.4488
319	8.1478
320	8.5814
321	8.5322
322	8.2502
323	8.0767
324	7.9072
325	7.6005
326	7.1289
327	6.505
328	6.1462
329	6.332
330	6.8454
331	7.263
332	7.2759
333	7.0636
334	6.9114
335	6.776
336	6.5814
337	6.4504
338	6.3116
339	6.1412
340	6.4351
341	7.1572
342	7.7623
343	7.8961
344	7.6846
345	7.386
346	6.9661
347	6.4319
348	6.0633
349	5.9213
350	5.6898
351	5.6574
352	6.0699
353	6.6129
354	7.0813
355	7.3847
356	7.3762
357	6.9727
358	6.3734
359	6.0121
360	6.1024
361	6.2743
362	6.2989
363	6.4206
364	6.7062
365	7.2536
366	7.918
367	8.21
368	7.9112
369	7.2173
370	6.6404
371	6.5257
372	6.5709
373	6.2913
374	5.9124
375	5.8396
376	6.2748
377	7.0116
378	7.4398
379	7.2423
380	6.6031
381	6.034
382	5.9439
383	6.1874
384	6.1971
385	5.8674
386	5.6282
387	5.8306
388	6.3876
389	6.7201
390	6.3772
391	5.4838
392	4.5967
393	4.175
394	4.136
395	3.9665
396	3.4243
397	2.9228
398	2.9346
399	3.5298
400	4.2556
401	4.5424
402	4.3629
403	4.117
404	4.1048
405	4.2889
406	4.3164
407	3.9599
408	3.4951
409	3.3219
410	3.5639
411	3.964
412	4.0594
413	3.8053
414	3.5376
415	3.54
416	3.7706
417	3.9546
418	3.982
419	3.989
420	4.1283
421	4.5108
422	5.0041
423	5.2488
424	5.1911
425	5.0995
426	5.1538
427	5.2126
428	5.0741
429	4.9257
430	5.0002
431	5.1191
432	5.1832
433	5.2269
434	5.1499
435	4.9395
436	4.7641
437	4.7332
438	4.6952
439	4.4708
440	4.2585
441	4.3619
442	4.6324
443	4.856
444	4.935
445	4.8539
446	4.7184
447	4.6638
448	4.6692
449	4.4923
450	4.0337
451	3.6736
452	3.7572
453	4.0071
454	4.0542
455	3.9312
456	3.8804
457	4.0572
458	4.4213
459	4.7911
460	4.874
461	4.5971
462	4.3354
463	4.4954
464	4.8563
465	4.9775
466	4.82
467	4.6459
468	4.811
469	5.3571
470	5.938
471	6.117
472	5.8622
473	5.6888
474	5.9932
475	6.4709
476	6.5545
477	6.1324
478	5.5663
479	5.3464
480	5.555
481	5.7878
482	5.6804
483	5.4116
484	5.4575
485	5.9569
486	6.6041
487	6.9624
488	6.8094
489	6.3379
490	6.0534
491	6.1116
492	6.0926
493	5.6319
494	4.9703
495	4.5565
496	4.522
497	4.7337
498	4.9715
499	4.97
500	4.7127
501	4.6571
502	4.9254
503	5.031
504	4.7016
505	4.2715
506	4.0709
507	4.0585
508	4.145
509	4.3424
510	4.5166
511	4.6058
512	4.9407
513	5.571
514	5.9432
515	5.8164
516	5.5482
517	5.4869
518	5.5722
519	5.5602
520	5.3253
521	4.9051
522	4.5433
523	4.6944
524	5.4409
525	6.1937
526	6.6241
527	6.9691
528	7.4366
529	7.9511
530	8.282
531	8.1979
532	7.6702
533	6.9304
534	6.4258
535	6.324
536	6.3248
537	6.1772
538	5.924
539	5.7663
540	5.9538
541	6.5073
542	7.0213
543	7.073
544	6.7778
545	6.5911
546	6.6406
547	6.6615
548	6.4995
549	6.1838
550	5.8329
551	5.6214
552	5.7416
553	6.0151
554	6.0299
555	5.8169
556	5.6878
557	5.7026
558	5.7326
559	5.7576
560	5.7122
561	5.5363
562	5.4053
563	5.5879
564	5.9616
565	6.1943
566	6.2639
567	6.3099
568	6.2691
569	6.0804
570	5.9358
571	5.8861
572	5.7983
573	5.6838
574	5.7761
575	6.0988
576	6.4553
577	6.7681
578	6.9933
579	6.9124
580	6.6052
581	6.4838
582	6.6489
583	6.846
584	6.8834
585	6.8229
586	6.7958
587	6.9296
588	7.2403
589	7.6273
590	7.7882
591	7.6254
592	7.4927
593	7.5939
594	7.7209
595	7.6293
596	7.3005
597	6.9152
598	6.6221
599	6.5296
600	6.5632
601	6.3897
602	6.0074
603	5.8689
604	6.1428
605	6.5638
606	6.8365
607	6.8147
608	6.6642
609	6.6352
610	6.8287
611	7.0307
612	6.8173
613	6.1968
614	5.7397
615	5.6751
616	5.7784
617	5.7828
618	5.5833
619	5.318
620	5.2164
621	5.4091
622	5.8163
623	6.0367
624	5.7684
625	5.4139
626	5.3458
627	5.4876
628	5.6099
629	5.5111
630	5.256
631	5.0847
632	5.2142
633	5.6256
634	5.9934
635	5.9616
636	5.7858
637	5.763
638	5.8527
639	5.8968
640	5.6594
641	5.2264
642	4.9227
643	4.9942
644	5.34
645	5.4807
646	5.3958
647	5.6055
648	6.1078
649	6.5725
650	6.8524
651	6.7942
652	6.4632
653	6.2328
654	6.3483
655	6.5839
656	6.4323
657	6.0275
658	5.9738
659	6.3311
660	6.7173
661	6.9268
662	6.8843
663	6.6634
664	6.5795
665	6.8189
666	7.0922
667	6.8441
668	6.3481
669	6.3057
670	6.7067
671	7.0446
672	7.0553
673	6.7671
674	6.38
675	6.1681
676	6.2634
677	6.4277
678	6.2018
679	5.7036
680	5.6393
681	6.1589
682	6.7718
683	7.021
684	6.8716
685	6.6904
686	6.8249
687	7.2179
688	7.47
689	7.0646
690	6.2515
691	5.9627
692	6.4412
693	7.057
694	7.2043
695	6.8962
696	6.7036
697	7.0851
698	7.8203
699	8.2575
700	7.9232
701	7.1233
702	6.66
703	6.846
704	7.2317
705	7.1294
706	6.4002
707	5.7237
708	5.7821
709	6.4445
710	6.9785
711	6.8669
712	6.3106
713	6.0296
714	6.3203
715	6.7925
716	6.8263
717	6.1806
718	5.3766
719	5.1257
720	5.4292
721	5.6705
722	5.4383
723	4.9615
724	4.7585
725	5.0564
726	5.6549
727	6.0407
728	5.7618
729	5.0872
730	4.7251
731	4.8754
732	5.0569
733	4.898
734	4.5695
735	4.3726
736	4.4914
737	4.9829
738	5.5136
739	5.6119
740	5.3669
741	5.2722
742	5.5155
743	5.7173
744	5.6151
745	5.5288
746	5.6171
747	5.7009
748	5.925
749	6.3241
750	6.5485
751	6.4774
752	6.4367
753	6.7119
754	7.0136
755	7.012
756	6.9803
757	7.0504
758	7.0559
759	7.181
760	7.4075
761	7.3137
762	6.8219
763	6.3369
764	6.2332
765	6.3581
766	6.3518
767	6.1852
768	6.048
769	5.9906
770	6.0927
771	6.3002
772	6.4027
773	6.338
774	6.1217
775	5.9444
776	5.9265
777	5.9064
778	5.714
779	5.437
780	5.2139
781	5.1362
782	5.2062
783	5.3052
784	5.3292
785	5.2459
786	5.1681
787	5.3745
788	5.8307
789	6.1233
790	6.0791
791	5.861
792	5.7154
793	5.7295
794	5.7757
795	5.743
796	5.5869
797	5.4034
798	5.4772
799	5.9232
800	6.3851
801	6.5331
802	6.5309
803	6.642
804	6.8405
805	6.9572
806	6.9362
807	6.8158
808	6.5911
809	6.3621
810	6.4024
811	6.5876
812	6.5814
813	6.4547
814	6.4241
815	6.5244
816	6.7549
817	6.982
818	7.1048
819	7.0458
820	6.8116
821	6.6888
822	6.8244
823	6.9006
824	6.7519
825	6.5792
826	6.5128
827	6.5553
828	6.6452
829	6.7348
830	6.7063
831	6.5181
832	6.3912
833	6.5129
834	6.5862
835	6.4832
836	6.4663
837	6.5851
838	6.7897
839	7.0375
840	7.3083
841	7.5411
842	7.5973
843	7.5081
844	7.4061
845	7.193
846	6.8356
847	6.6788
848	6.7601
849	6.8349
850	6.758
851	6.6253
852	6.6129
853	6.7144
854	6.8506
855	6.957
856	6.9316
857	6.7445
858	6.625
859	6.6493
860	6.6668
861	6.5647
862	6.35
863	6.1104
864	5.9918
865	6.012
866	6.0557
867	6.0148
868	5.904
869	5.7784
870	5.7363
871	5.8681
872	6.0982
873	6.2425
874	6.2477
875	6.2153
876	6.2684
877	6.3489
878	6.3336
879	6.1896
880	5.9348
881	5.64
882	5.5493
883	5.7699
884	6.1134
885	6.3382
886	6.4463
887	6.5914
888	6.8157
889	7.0204
890	7.2148
891	7.2631
892	6.9025
893	6.4654
894	6.3904
895	6.5377
896	6.6223
897	6.6278
898	6.6204
899	6.681
900	6.8334
901	7.1105
902	7.2875
903	7.0956
904	6.8304
905	6.8837
906	7.1753
907	7.3988
908	7.4657
909	7.3914
910	7.2254
911	7.0549
912	6.9477
913	6.8402
914	6.5852
915	6.3089
916	6.2937
917	6.5115
918	6.7964
919	7.09
920	7.2187
921	7.076
922	6.8502
923	6.7634
924	6.777
925	6.6687
926	6.3301
927	6.0195
928	5.99
929	6.1497
930	6.3308
931	6.4927
932	6.6679
933	6.9477
934	7.292
935	7.6028
936	7.8152
937	7.8111
938	7.6147
939	7.3408
940	6.9703
941	6.5258
942	6.1706
943	6.0134
944	5.9878
945	5.929
946	5.891
947	6.025
948	6.2522
949	6.3325
950	6.2814
951	6.2363
952	6.1123
953	5.8306
954	5.4919
955	5.1363
956	4.7038
957	4.3682
958	4.3389
959	4.4152
960	4.2785
961	4.0753
962	4.1523
963	4.4501
964	4.7712
965	5.0655
966	5.2565
967	5.2773
968	5.2633
969	5.4272
970	5.6495
971	5.5731
972	5.305
973	5.1717
974	5.1954
975	5.316
976	5.5107
977	5.6726
978	5.7544
979	5.9758
980	6.5193
981	7.1161
982	7.3447
983	7.3849
984	7.5216
985	7.621
986	7.5225
987	7.2686
988	6.9094
989	6.4827
990	6.2989
991	6.606
992	7.1273
993	7.4518
994	7.7715
995	8.3167
996	8.8388
997	8.9757
998	8.69
999	8.1433
1000	7.4327
1001	6.7353
1002	6.2959
1003	6.0159
1004	5.7106
1005	5.5124
1006	5.5997
1007	5.9515
1008	6.2445
1009	6.1926
1010	5.8615
1011	5.4738
1012	5.0953
1013	4.8329
1014	4.6995
1015	4.5339
1016	4.3192
1017	4.2022
1018	4.3425
1019	4.689
1020	4.9497
1021	4.9965
1022	4.9857
1023	4.9549
1024	5.0567
1025	5.3561
1026	5.7053
1027	5.8862
1028	5.7938
1029	5.6852
1030	5.8598
1031	6.2308
1032	6.5856
1033	6.8642
1034	6.9327
1035	7.0171
1036	7.4976
1037	8.2776
1038	8.8215
1039	8.7006
1040	8.1917
1041	7.9011
1042	7.9792
1043	8.1217
1044	8.0058
1045	7.4242
1046	6.7775
1047	6.8083
1048	7.5778
1049	8.3029
1050	8.2708
1051	7.7469
1052	7.5039
1053	7.8772
1054	8.5243
1055	8.6816
1056	8.0029
1057	7.0845
1058	6.7157
1059	7.147
1060	7.6788
1061	7.4004
1062	6.4483
1063	5.6747
1064	5.5917
1065	5.9981
1066	6.1295
1067	5.5461
1068	4.8249
1069	4.7197
1070	5.4496
1071	6.456
1072	6.8811
1073	6.557
1074	6.1066
1075	6.1992
1076	6.8423
1077	7.243
1078	6.6858
1079	5.7033
1080	5.2815
1081	5.7527
1082	6.6738
1083	7.2609
1084	7.203
1085	7.025
1086	7.4096
1087	8.3923
1088	9.1891
1089	8.9949
1090	8.2381
1091	7.87
1092	8.1206
1093	8.6092
1094	8.9317
1095	8.9148
1096	8.7313
1097	8.8696
1098	9.5097
1099	10.1622
1100	10.1016
1101	9.394
1102	8.7034
1103	8.3336
1104	8.0746
1105	7.6956
1106	7.1621
1107	6.6028
1108	6.3306
1109	6.5404
1110	7.0143
1111	7.2433
1112	7.0805
1113	6.8913
1114	6.9
1115	6.9738
1116	6.8991
1117	6.6418
1118	6.2221
1119	5.6591
1120	5.233
1121	5.1889
1122	5.2226
1123	4.9259
1124	4.4199
1125	4.0892
1126	4.1117
1127	4.2721
1128	4.4416
1129	4.61
1130	4.6495
1131	4.7233
1132	5.1985
1133	5.9106
1134	6.3121
1135	6.1704
1136	5.7544
1137	5.4998
1138	5.4024
1139	5.3058
1140	5.2113
1141	5.0103
1142	4.837
1143	5.1519
1144	6.0173
1145	6.927
1146	7.2983
1147	7.1376
1148	7.0589
1149	7.2505
1150	7.3905
1151	7.3083
1152	7.0121
1153	6.6569
1154	6.5959
1155	6.9459
1156	7.5274
1157	7.817
1158	7.5604
1159	7.2716
1160	7.1807
1161	7.026
1162	6.705
1163	6.3059
1164	5.9016
1165	5.7058
1166	5.9435
1167	6.5696
1168	7.0209
1169	6.8898
1170	6.6153
1171	6.4761
1172	6.2564
1173	5.8222
1174	5.2378
1175	4.6629
1176	4.3643
1177	4.5321
1178	5.1709
1179	5.9017
1180	6.248
1181	6.3731
1182	6.5046
1183	6.4772
1184	6.1503
1185	5.5275
1186	4.8014
1187	4.3021
1188	4.2391
1189	4.6278
1190	5.311
1191	5.85
1192	6.1711
1193	6.4588
1194	6.6525
1195	6.5528
1196	6.1044
1197	5.513
1198	5.0018
1199	4.7364
1200	4.8074
1201	5.324
1202	6.0839
1203	6.757
1204	7.2298
1205	7.4598
1206	7.3576
1207	6.9168
1208	6.297
1209	5.6224
1210	5.0432
1211	4.706
1212	4.7152
1213	5.0264
1214	5.5157
1215	6.1201
1216	6.609
1217	6.7818
1218	6.6431
1219	6.3034
1220	5.7529
1221	5.1382
1222	4.7101
1223	4.5211
1224	4.4853
1225	4.646
1226	5.0698
1227	5.4498
1228	5.5403
1229	5.4255
1230	5.2694
1231	5.0775
1232	4.7805
1233	4.4947
1234	4.4277
1235	4.5965
1236	4.9668
1237	5.5941
1238	6.1566
1239	6.2842
1240	6.0483
1241	5.7388
1242	5.4543
1243	5.067
1244	4.6079
1245	4.3906
1246	4.4392
1247	4.7125
1248	5.3498
1249	6.1195
1250	6.5694
1251	6.6359
1252	6.5155
1253	6.3102
1254	5.9007
1255	5.3019
1256	4.8623
1257	4.7173
1258	4.688
1259	4.9019
1260	5.3881
1261	5.7424
1262	5.6836
1263	5.4828
1264	5.4295
1265	5.3812
1266	5.1104
1267	4.8152
1268	4.6743
1269	4.6075
1270	4.7726
1271	5.155
1272	5.3644
1273	5.096
1274	4.5824
1275	4.188
1276	3.8635
1277	3.448
1278	3.0969
1279	2.9753
1280	3.0471
1281	3.4262
1282	4.1483
1283	4.9723
1284	5.4544
1285	5.4275
1286	5.1971
1287	4.9327
1288	4.5728
1289	4.1829
1290	3.9308
1291	3.7558
1292	3.7475
1293	4.1515
1294	4.9833
1295	5.8827
1296	6.4662
1297	6.7579
1298	6.9406
1299	7.0199
1300	6.8983
1301	6.6816
1302	6.4712
1303	6.2437
1304	6.0823
1305	6.1424
1306	6.4237
1307	6.7035
1308	6.7901
1309	6.823
1310	6.8473
1311	6.679
1312	6.4615
1313	6.543
1314	6.7013
1315	6.6246
1316	6.4027
1317	6.276
1318	6.2348
1319	6.0403
1320	5.6523
1321	5.2452
1322	4.8825
1323	4.6854
1324	4.8589
1325	5.3125
1326	5.635
1327	5.687
1328	5.7555
1329	5.9138
1330	5.9054
1331	5.5077
1332	4.8289
1333	4.1053
1334	3.5716
1335	3.3827
1336	3.5325
1337	3.7714
1338	3.9846
1339	4.3448
1340	4.8829
1341	5.3991
1342	5.5508
1343	5.1725
1344	4.5472
1345	4.0507
1346	3.8874
1347	4.0754
1348	4.4355
1349	4.7438
1350	4.9682
1351	5.3118
1352	5.9449
1353	6.5851
1354	6.6794
1355	6.2063
1356	5.5875
1357	5.1956
1358	5.1329
1359	5.2739
1360	5.4217
1361	5.3744
1362	5.2188
1363	5.3509
1364	5.8013
1365	6.0715
1366	5.8244
1367	5.1426
1368	4.4258
1369	4.086
1370	4.2522
1371	4.6633
1372	4.7912
1373	4.5417
1374	4.4249
1375	4.7004
1376	5.058
1377	5.0307
1378	4.3852
1379	3.4227
1380	2.7751
1381	2.7942
1382	3.2766
1383	3.684
1384	3.77
1385	3.9275
1386	4.4852
1387	5.2986
1388	5.899
1389	5.7751
1390	4.981
1391	4.2151
1392	4.0744
1393	4.413
1394	4.5865
1395	4.2811
1396	3.9386
1397	4.0361
1398	4.6382
1399	5.4373
1400	5.8048
1401	5.4315
1402	4.8165
1403	4.6277
1404	4.949
1405	5.4115
1406	5.5452
1407	5.3568
1408	5.254
1409	5.5608
1410	6.4075
1411	7.3035
1412	7.4959
1413	6.9519
1414	6.408
1415	6.3732
1416	6.6637
1417	6.6962
1418	6.271
1419	5.7519
1420	5.5171
1421	5.7879
1422	6.3483
1423	6.5625
1424	6.1214
1425	5.4447
1426	5.2227
1427	5.6848
1428	6.2733
1429	6.4084
1430	6.1093
1431	5.7166
1432	5.736
1433	6.3603
1434	6.9681
1435	6.7583
1436	5.7647
1437	4.9089
1438	4.9716
1439	5.5794
1440	5.8692
1441	5.5688
1442	5.0073
1443	4.9057
1444	5.7479
1445	7.0556
1446	7.7472
1447	7.3155
1448	6.5347
1449	6.4596
1450	7.0576
1451	7.4005
1452	6.8653
1453	5.6147
1454	4.5457
1455	4.5603
1456	5.4803
1457	6.2197
1458	5.9774
1459	5.2813
1460	5.2927
1461	6.2555
1462	7.2716
1463	7.4191
1464	6.5775
1465	5.565
1466	5.3814
1467	6.04
1468	6.6099
1469	6.336
1470	5.5047
1471	5.0991
1472	5.6485
1473	6.6156
1474	7.11
1475	6.7326
1476	5.9923
1477	5.856
1478	6.4491
1479	6.937
1480	6.7052
1481	6.0014
1482	5.4919
1483	5.7449
1484	6.5222
1485	7.0066
1486	6.7839
1487	6.2291
1488	6.0697
1489	6.543
1490	7.0443
1491	6.9499
1492	6.426
1493	6.0454
1494	6.3357
1495	7.1599
1496	7.6752
1497	7.4533
1498	6.8164
1499	6.407
1500	6.6369
1501	7.0904
1502	6.9985
1503	6.4004
1504	5.9353
1505	6.1112
1506	6.8752
1507	7.4622
1508	7.3731
1509	6.8268
1510	6.2933
1511	6.2025
1512	6.4532
1513	6.3982
1514	5.858
1515	5.2745
1516	5.115
1517	5.5623
1518	6.188
1519	6.4232
1520	6.1756
1521	5.6879
1522	5.4305
1523	5.7061
1524	6.0522
1525	5.9904
1526	5.5928
1527	5.2621
1528	5.4214
1529	5.9036
1530	6.1657
1531	5.9941
1532	5.5563
1533	5.2728
1534	5.553
1535	6.1508
1536	6.5505
1537	6.5178
1538	6.2001
1539	6.1824
1540	6.6421
1541	7.1002
1542	7.0956
1543	6.5739
1544	5.9494
1545	5.8082
1546	6.1564
1547	6.5929
1548	6.6627
1549	6.2889
1550	6.0548
1551	6.3211
1552	6.7335
1553	6.889
1554	6.6459
1555	6.1164
1556	5.7006
1557	5.6137
1558	5.8603
1559	6.0935
1560	6.0151
1561	5.9253
1562	6.099
1563	6.3774
1564	6.5239
1565	6.387
1566	5.9584
1567	5.3925
1568	4.9665
1569	4.8617
1570	4.7369
1571	4.4414
1572	4.3652
1573	4.6541
1574	4.9861
1575	5.1682
1576	5.25
1577	5.2419
1578	5.0787
1579	4.8408
1580	4.6637
1581	4.3772
1582	4.0315
1583	3.9715
1584	4.2569
1585	4.6147
1586	4.9136
1587	5.1826
1588	5.4487
1589	5.6511
1590	5.8355
1591	5.934
1592	5.6507
1593	5.1258
1594	4.8304
1595	4.9873
1596	5.4127
1597	5.7629
1598	5.9093
1599	6.0099
1600	6.247
1601	6.7769
1602	7.3196
1603	7.3778
1604	6.9738
1605	6.5298
1606	6.3555
1607	6.3981
1608	6.43
1609	6.2798
1610	5.986
1611	5.7666
1612	5.911
1613	6.2278
1614	6.2893
1615	6.0449
1616	5.7238
1617	5.5517
1618	5.6301
1619	5.8952
1620	6.1139
1621	6.0655
1622	5.844
1623	5.8591
1624	6.1705
1625	6.3499
1626	6.1487
1627	5.6355
1628	5.1364
1629	4.89
1630	4.8383
1631	4.8662
1632	4.9024
1633	4.8424
1634	4.7874
1635	4.9828
1636	5.4525
1637	5.8951
1638	5.9279
1639	5.6389
1640	5.4439
1641	5.4993
1642	5.6923
1643	5.8371
1644	5.6884
1645	5.2683
1646	4.9605
1647	5.1691
1648	5.6397
1649	5.7305
1650	5.3936
1651	5.2337
1652	5.5726
1653	6.162
1654	6.5868
1655	6.6683
1656	6.6339
1657	6.7678
1658	7.1794
1659	7.5664
1660	7.3849
1661	6.6718
1662	6.0395
1663	5.8492
1664	5.9009
1665	5.7581
1666	5.2794
1667	4.9151
1668	5.0675
1669	5.6991
1670	6.4197
1671	6.6463
1672	6.3628
1673	6.1324
1674	6.1409
1675	6.1397
1676	5.8068
1677	5.0187
1678	4.174
1679	3.8156
1680	4.0566
1681	4.5252
1682	4.6914
1683	4.577
1684	4.7037
1685	5.2911
1686	5.968
1687	6.2445
1688	5.8733
1689	5.1458
1690	4.7009
1691	4.7784
1692	4.9626
1693	4.7913
1694	4.2866
1695	3.9818
1696	4.2795
1697	4.9974
1698	5.5485
1699	5.5266
1700	5.1059
1701	4.9037
1702	5.1744
1703	5.5028
1704	5.4441
1705	5.0191
1706	4.5803
1707	4.4749
1708	4.7867
1709	5.2263
1710	5.3776
1711	5.1236
1712	4.8412
1713	4.919
1714	5.2982
1715	5.6393
1716	5.757
1717	5.7416
1718	5.7441
1719	5.8823
1720	6.1045
1721	6.2377
1722	6.1727
1723	5.8932
1724	5.4974
1725	5.1834
1726	5.0597
1727	5.0792
1728	5.1616
1729	5.1939
1730	5.1613
1731	5.2115
1732	5.4435
1733	5.8444
1734	6.1913
1735	6.1832
1736	5.9439
1737	5.8655
1738	6.0425
1739	6.3207
1740	6.4465
1741	6.2495
1742	5.9449
1743	5.8706
1744	6.1022
1745	6.426
1746	6.4554
1747	6.0995
1748	5.779
1749	5.8373
1750	6.3196
1751	6.8583
1752	6.9811
1753	6.7542
1754	6.5865
1755	6.6228
1756	6.7532
1757	6.5987
1758	5.9157
1759	5.1046
1760	4.5954
1761	4.4848
1762	4.5117
1763	4.3917
1764	4.2239
1765	4.2967
1766	4.6012
1767	5.0203
1768	5.316
1769	5.1915
1770	4.8039
1771	4.428
1772	4.2201
1773	4.226
1774	4.2664
1775	4.2158
1776	4.2409
1777	4.452
1778	4.8566
1779	5.2574
1780	5.3248
1781	5.2056
1782	5.1573
1783	5.1715
1784	5.1597
1785	5.1167
1786	5.1338
1787	5.2738
1788	5.5571
1789	5.9746
1790	6.287
1791	6.2354
1792	6.1661
1793	6.3798
1794	6.6315
1795	6.7099
1796	6.6752
1797	6.7187
1798	6.8781
1799	7.0567
1800	7.4172
1801	7.8467
1802	7.9083
1803	7.8276
1804	8.0616
1805	8.4415
1806	8.5399
1807	8.2564
1808	7.7799
1809	7.3191
1810	6.9257
1811	6.645
1812	6.474
1813	6.1774
1814	5.9619
1815	6.1742
1816	6.5874
1817	6.7782
1818	6.7543
1819	6.7249
1820	6.6058
1821	6.348
1822	5.9847
1823	5.3986
1824	4.5756
1825	3.8708
1826	3.6143
1827	3.6249
1828	3.5222
1829	3.3767
1830	3.4755
1831	3.8315
1832	4.3793
1833	5.0085
1834	5.2499
1835	4.9607
1836	4.655
1837	4.7218
1838	4.9237
1839	4.8171
1840	4.3956
1841	4.0274
1842	3.8995
1843	4.1141
1844	4.7087
1845	5.2049
1846	5.1369
1847	4.8411
1848	4.8586
1849	5.2342
1850	5.541
1851	5.4644
1852	5.1075
1853	4.7798
1854	4.816
1855	5.3249
1856	5.8519
1857	5.8075
1858	5.2662
1859	4.782
1860	4.681
1861	4.8515
1862	4.926
1863	4.6884
1864	4.2565
1865	4.028
1866	4.3435
1867	4.9913
1868	5.3992
1869	5.3058
1870	4.9643
1871	4.8201
1872	5.0019
1873	5.1659
1874	4.9642
1875	4.4091
1876	3.8716
1877	3.7605
1878	4.0901
1879	4.4517
1880	4.4436
1881	4.1288
1882	3.9665
1883	4.2129
1884	4.6069
1885	4.7614
1886	4.5454
1887	4.1522
1888	3.952
1889	4.1351
1890	4.5377
1891	4.7746
1892	4.5972
1893	4.3235
1894	4.4571
1895	4.9255
1896	5.3347
1897	5.4444
1898	5.2893
1899	5.1476
1900	5.3518
1901	5.8366
1902	6.1433
1903	5.9518
1904	5.5088
1905	5.3173
1906	5.4827
1907	5.7265
1908	5.7702
1909	5.6156
1910	5.5551
1911	5.9131
1912	6.6264
1913	7.2812
1914	7.4651
1915	7.1931
1916	6.9168
1917	6.9423
1918	7.1071
1919	7.0135
1920	6.5083
1921	5.9298
1922	5.7726
1923	6.1163
1924	6.6457
1925	7.0286
1926	7.1676
1927	7.2403
1928	7.4925
1929	7.9466
1930	8.2203
1931	7.9401
1932	7.4267
1933	7.2492
1934	7.4637
1935	7.7048
1936	7.6983
1937	7.4815
1938	7.1702
1939	6.9393
1940	7.0481
1941	7.3045
1942	7.1677
1943	6.6129
1944	6.2953
1945	6.5233
1946	6.9481
1947	7.2195
1948	7.2616
1949	7.146
1950	6.9572
1951	6.8759
1952	6.9458
1953	6.8264
1954	6.2404
1955	5.5616
1956	5.3662
1957	5.5434
1958	5.621
1959	5.447
1960	5.2187
1961	5.0515
1962	5.0495
1963	5.3083
1964	5.5027
1965	5.1972
1966	4.6133
1967	4.4198
1968	4.7074
1969	5.0504
1970	5.1818
1971	5.1888
1972	5.2276
1973	5.3742
1974	5.7418
1975	6.1829
1976	6.2277
1977	5.8308
1978	5.511
1979	5.6164
1980	5.9164
1981	6.091
1982	6.0609
1983	5.8676
1984	5.6789
1985	5.8618
1986	6.3775
1987	6.5577
1988	6.1564
1989	5.7323
1990	5.865
1991	6.4244
1992	6.9976
1993	7.4139
1994	7.503
1995	7.3337
1996	7.389
1997	7.7622
1998	7.8083
1999	7.1467
[truncated: 8,001 more rows]

## Sheet: Fig. S2
Time (fs)	Relative Energy (eV) (+10 Li)	Relative Energy (eV) (+20 Li)	Relative Energy (eV) (+30 Li)
2	42.0757	13.2923	10.6586
4	39.7179	13.2874	9.624
6	37.0698	13.2184	8.4032
8	35.2931	13.0916	7.401
10	34.2818	12.9177	6.6912
12	33.6732	12.7117	6.2235
14	33.2574	12.4912	5.9206
16	32.9373	12.2751	5.7019
18	32.6698	12.0794	5.4958
20	32.4338	11.9164	5.2611
22	32.2178	11.7906	4.9915
24	32.0144	11.6973	4.7026
26	31.8191	11.6276	4.4148
28	31.6291	11.5684	4.1418
30	31.4421	11.5088	3.8918
32	31.2561	11.4431	3.6652
34	31.0696	11.3705	3.46
36	30.8813	11.293	3.274
38	30.6896	11.2135	3.1053
40	30.4933	11.1355	2.9521
42	30.2907	11.0611	2.8132
44	30.0822	10.9915	2.6874
46	29.8653	10.926	2.5736
48	29.6389	10.8628	2.4701
50	29.4021	10.8009	2.375
52	29.1542	10.7383	2.2864
54	28.8955	10.6749	2.202
56	28.6273	10.6111	2.1199
58	28.3507	10.5482	2.0386
60	28.0695	10.4869	1.9565
62	27.7877	10.4272	1.8731
64	27.5093	10.3691	1.7881
66	27.2385	10.311	1.7013
68	26.9781	10.2509	1.6132
70	26.7305	10.188	1.5246
72	26.4968	10.1226	1.4357
74	26.2757	10.0564	1.3476
76	26.0678	9.9933	1.2608
78	25.87	9.937	1.176
80	25.6814	9.8923	1.0933
82	25.5004	9.8624	1.0134
84	25.3252	9.8503	0.9368
86	25.1551	9.8562	0.864
88	24.9887	9.878	0.7956
90	24.8257	9.9141	0.7311
92	24.6658	9.9582	0.6712
94	24.5084	10.0041	0.6155
96	24.3535	10.0455	0.5634
98	24.2012	10.0761	0.514
100	24.0518	10.0922	0.4656
102	23.9049	10.093	0.4165
104	23.7623	10.0808	0.3651
106	23.6231	10.0611	0.3101
108	23.487	10.0406	0.2506
110	23.3543	10.0271	0.1873
112	23.2248	10.027	0.1219
114	23.0973	10.0433	0.055
116	22.9733	10.0764	-0.0117
118	22.8522	10.1231	-0.0778
120	22.7343	10.177	-0.1432
122	22.6194	10.231	-0.208
124	22.5079	10.2787	-0.2724
126	22.3999	10.3152	-0.3357
128	22.2952	10.3363	-0.3961
130	22.195	10.3418	-0.4512
132	22.0995	10.3331	-0.4984
134	22.0082	10.314	-0.535
136	21.921	10.2892	-0.5595
138	21.8374	10.2644	-0.5713
140	21.7575	10.2451	-0.5709
142	21.6811	10.2347	-0.5601
144	21.6071	10.236	-0.5415
146	21.5351	10.249	-0.519
148	21.4642	10.2709	-0.4958
150	21.3942	10.2964	-0.4767
152	21.3244	10.3176	-0.4633
154	21.2545	10.3274	-0.4589
156	21.1846	10.321	-0.4615
158	21.1147	10.297	-0.4678
160	21.0457	10.2596	-0.4734
162	20.9784	10.213	-0.4746
164	20.914	10.1648	-0.4691
166	20.8537	10.1207	-0.4568
168	20.7987	10.0851	-0.4402
170	20.75	10.0587	-0.4217
172	20.7082	10.0407	-0.4024
174	20.6748	10.0274	-0.3861
176	20.65	10.0125	-0.3778
178	20.6339	9.9901	-0.3813
180	20.6274	9.958	-0.395
182	20.631	9.9166	-0.4109
184	20.6449	9.8708	-0.4165
186	20.6679	9.8275	-0.4002
188	20.7005	9.7934	-0.3564
190	20.742	9.7728	-0.287
192	20.7913	9.7677	-0.197
194	20.8461	9.7774	-0.0932
196	20.9042	9.7979	0.0161
198	20.9617	9.8231	0.1267
200	21.0129	9.8459	0.234
202	21.0517	9.86	0.334
204	21.0747	9.8613	0.4189
206	21.0803	9.848	0.4796
208	21.0729	9.8231	0.5087
210	21.0614	9.7917	0.505
212	21.0551	9.7617	0.476
214	21.0602	9.7407	0.4361
216	21.0775	9.7351	0.3987
218	21.1025	9.7499	0.3741
220	21.1302	9.7866	0.3654
222	21.1555	9.8452	0.373
224	21.1747	9.9229	0.3918
226	21.1857	10.0161	0.4184
228	21.1887	10.1198	0.4502
230	21.1825	10.2278	0.486
232	21.1678	10.3335	0.5259
234	21.1458	10.4298	0.569
236	21.1178	10.5098	0.614
238	21.0856	10.567	0.6556
240	21.0523	10.5956	0.6868
242	21.0211	10.5918	0.7001
244	20.9968	10.5539	0.6899
246	20.9823	10.4837	0.6562
248	20.9778	10.3869	0.6041
250	20.981	10.2733	0.5426
252	20.9883	10.1562	0.482
254	20.9944	10.0503	0.4308
256	20.9957	9.9738	0.3947
258	20.9899	9.9382	0.3759
260	20.9752	9.9549	0.3741
262	20.9513	10.0259	0.3868
264	20.918	10.1442	0.4096
266	20.8758	10.291	0.4359
268	20.8245	10.4387	0.4595
270	20.7634	10.5561	0.4741
272	20.692	10.6199	0.4744
274	20.6114	10.6245	0.4588
276	20.5234	10.5814	0.4287
278	20.4326	10.5119	0.3881
280	20.3467	10.436	0.3426
282	20.2751	10.3678	0.2981
284	20.2242	10.3134	0.2592
286	20.1983	10.2736	0.2286
288	20.1958	10.2462	0.2067
290	20.2118	10.2279	0.193
292	20.2402	10.2155	0.1863
294	20.2736	10.2063	0.1853
296	20.3054	10.1981	0.1888
298	20.3312	10.1892	0.1952
300	20.3468	10.1783	0.2011
302	20.3498	10.1629	0.2017
304	20.3388	10.1404	0.1912
306	20.3149	10.1082	0.1662
308	20.2794	10.0651	0.1267
310	20.2373	10.0118	0.0776
312	20.1951	9.9521	0.026
314	20.1628	9.8913	-0.0222
316	20.1475	9.8349	-0.0632
318	20.1552	9.789	-0.0963
320	20.1849	9.757	-0.1234
322	20.2301	9.7414	-0.1472
324	20.2827	9.745	-0.1709
326	20.3342	9.7668	-0.1966
328	20.3784	9.8074	-0.2251
330	20.4123	9.8666	-0.2566
332	20.4334	9.942	-0.289
334	20.4412	10.0292	-0.3178
336	20.4348	10.121	-0.3392
338	20.4146	10.2053	-0.3466
340	20.3809	10.2696	-0.3334
342	20.337	10.3025	-0.2962
344	20.2874	10.2999	-0.2367
346	20.2402	10.2659	-0.1653
348	20.2072	10.2108	-0.0989
350	20.2012	10.1481	-0.056
352	20.2307	10.0906	-0.0481
354	20.2948	10.047	-0.0724
356	20.3802	10.0215	-0.1142
358	20.4677	10.0159	-0.1562
360	20.5372	10.03	-0.1846
362	20.5744	10.0622	-0.1938
364	20.5749	10.1105	-0.1853
366	20.54	10.1715	-0.1643
368	20.4756	10.24	-0.1381
370	20.3911	10.3095	-0.1138
372	20.297	10.3746	-0.0984
374	20.2041	10.4265	-0.0967
376	20.1224	10.4589	-0.1114
378	20.0601	10.4686	-0.1405
380	20.0225	10.4582	-0.1786
382	20.01	10.4353	-0.2156
384	20.0189	10.4103	-0.2416
386	20.0434	10.3904	-0.2465
388	20.0761	10.3803	-0.2261
390	20.1103	10.3784	-0.1809
392	20.141	10.3808	-0.1166
394	20.1645	10.384	-0.0428
396	20.1783	10.3859	0.032
398	20.1812	10.3877	0.0975
400	20.173	10.3916	0.1479
402	20.1544	10.4013	0.1801
404	20.1271	10.4192	0.1941
406	20.0931	10.4447	0.1925
408	20.055	10.4745	0.1794
410	20.0166	10.5035	0.1621
412	19.98	10.5244	0.1448
414	19.9488	10.5296	0.1298
416	19.9239	10.5134	0.1168
418	19.9065	10.4734	0.1029
420	19.8959	10.4119	0.0839
422	19.8872	10.3367	0.0578
424	19.8767	10.2597	0.0222
426	19.8604	10.1937	-0.0187
428	19.8363	10.1489	-0.0603
430	19.8042	10.1301	-0.0974
432	19.7661	10.1372	-0.1251
434	19.7244	10.1648	-0.1398
436	19.6836	10.2059	-0.1409
438	19.6465	10.251	-0.1274
440	19.6142	10.2937	-0.0994
442	19.5872	10.3279	-0.0582
444	19.5638	10.3514	-0.008
446	19.5416	10.3636	0.0437
448	19.5208	10.3656	0.0853
450	19.5027	10.36	0.1034
452	19.4905	10.3469	0.0865
454	19.4882	10.327	0.0302
456	19.4987	10.301	-0.0585
458	19.5217	10.2695	-0.1606
460	19.5539	10.2343	-0.2483
462	19.5924	10.1952	-0.2931
464	19.6337	10.1552	-0.2774
466	19.6741	10.1168	-0.2033
468	19.7113	10.0826	-0.0964
470	19.7433	10.0541	0.0065
472	19.7684	10.0334	0.0723
474	19.785	10.0217	0.0906
476	19.7922	10.0204	0.0711
478	19.7908	10.0298	0.0333
480	19.7809	10.0475	-0.0051
482	19.766	10.0698	-0.031
484	19.7513	10.0905	-0.0388
486	19.7441	10.1064	-0.0288
488	19.7513	10.1123	-0.007
490	19.7765	10.1066	0.0197
492	19.8184	10.0906	0.0432
494	19.8714	10.0676	0.0564
496	19.9261	10.0423	0.055
498	19.972	10.0185	0.0364
500	20	10	0
